# Supplementary material for: The universally-conserved transcription factor RfaH is recruited to a hairpin structure of the non-template DNA strand
Source: eLife. 2018 May 9;7:e36349. doi: 10.7554/eLife.36349 (PMC5995543; doi:10.7554/eLife.36349)
Supplement: Supplementary file 1. [file elife-36349-supp1.pdb]

HEADER    TRANSCRIPTION/DNA/RNA                   07-AUG-17   6ALF              
TITLE     CRYOEM STRUCTURE OF CROSSLINKED E.COLI RNA POLYMERASE ELONGATION      
TITLE    2 COMPLEX                                                              
COMPND    MOL_ID: 1;                                                            
COMPND   2 MOLECULE: DNA (5'-                                                   
COMPND   3 D(*GP*GP*GP*CP*TP*AP*AP*TP*GP*AP*CP*GP*GP*CP*GP*AP*AP*TP*AP*CP*CP*C)-
COMPND   4 3');                                                                 
COMPND   5 CHAIN: A;                                                            
COMPND   6 ENGINEERED: YES;                                                     
COMPND   7 MOL_ID: 2;                                                           
COMPND   8 MOLECULE: DNA (29-MER);                                              
COMPND   9 CHAIN: B;                                                            
COMPND  10 ENGINEERED: YES;                                                     
COMPND  11 MOL_ID: 3;                                                           
COMPND  12 MOLECULE: RNA (5'-R(P*AP*GP*CP*GP*GP*AP*GP*AP*GP*GP*UP*A)-3');       
COMPND  13 CHAIN: R;                                                            
COMPND  14 ENGINEERED: YES;                                                     
COMPND  15 MOL_ID: 4;                                                           
COMPND  16 MOLECULE: DNA-DIRECTED RNA POLYMERASE SUBUNIT ALPHA;                 
COMPND  17 CHAIN: G, H;                                                         
COMPND  18 SYNONYM: RNAP SUBUNIT ALPHA,RNA POLYMERASE SUBUNIT ALPHA,            
COMPND  19 TRANSCRIPTASE SUBUNIT ALPHA;                                         
COMPND  20 EC: 2.7.7.6;                                                         
COMPND  21 ENGINEERED: YES;                                                     
COMPND  22 MOL_ID: 5;                                                           
COMPND  23 MOLECULE: DNA-DIRECTED RNA POLYMERASE SUBUNIT BETA;                  
COMPND  24 CHAIN: I;                                                            
COMPND  25 SYNONYM: RNAP SUBUNIT BETA,RNA POLYMERASE SUBUNIT BETA,TRANSCRIPTASE 
COMPND  26 SUBUNIT BETA;                                                        
COMPND  27 EC: 2.7.7.6;                                                         
COMPND  28 ENGINEERED: YES;                                                     
COMPND  29 MOL_ID: 6;                                                           
COMPND  30 MOLECULE: DNA-DIRECTED RNA POLYMERASE SUBUNIT BETA';                 
COMPND  31 CHAIN: J;                                                            
COMPND  32 SYNONYM: RNAP SUBUNIT BETA',RNA POLYMERASE SUBUNIT BETA',            
COMPND  33 TRANSCRIPTASE SUBUNIT BETA';                                         
COMPND  34 EC: 2.7.7.6;                                                         
COMPND  35 ENGINEERED: YES;                                                     
COMPND  36 MOL_ID: 7;                                                           
COMPND  37 MOLECULE: DNA-DIRECTED RNA POLYMERASE SUBUNIT OMEGA;                 
COMPND  38 CHAIN: K;                                                            
COMPND  39 SYNONYM: RNAP OMEGA SUBUNIT,RNA POLYMERASE OMEGA SUBUNIT,            
COMPND  40 TRANSCRIPTASE SUBUNIT OMEGA;                                         
COMPND  41 EC: 2.7.7.6;                                                         
COMPND  42 ENGINEERED: YES                                                      
SOURCE    MOL_ID: 1;                                                            
SOURCE   2 SYNTHETIC: YES;                                                      
SOURCE   3 ORGANISM_SCIENTIFIC: ENTEROBACTERIA PHAGE T7;                        
SOURCE   4 ORGANISM_TAXID: 10760;                                               
SOURCE   5 MOL_ID: 2;                                                           
SOURCE   6 SYNTHETIC: YES;                                                      
SOURCE   7 ORGANISM_SCIENTIFIC: ENTEROBACTERIA PHAGE T7;                        
SOURCE   8 ORGANISM_TAXID: 10760;                                               
SOURCE   9 MOL_ID: 3;                                                           
SOURCE  10 SYNTHETIC: YES;                                                      
SOURCE  11 ORGANISM_SCIENTIFIC: ENTEROBACTERIA PHAGE T7;                        
SOURCE  12 ORGANISM_TAXID: 10760;                                               
SOURCE  13 MOL_ID: 4;                                                           
SOURCE  14 ORGANISM_SCIENTIFIC: ESCHERICHIA COLI (STRAIN K12);                  
SOURCE  15 ORGANISM_TAXID: 83333;                                               
SOURCE  16 STRAIN: K12;                                                         
SOURCE  17 GENE: RPOA, PEZ, PHS, SEZ, B3295, JW3257;                            
SOURCE  18 EXPRESSION_SYSTEM: ESCHERICHIA COLI;                                 
SOURCE  19 EXPRESSION_SYSTEM_TAXID: 562;                                        
SOURCE  20 MOL_ID: 5;                                                           
SOURCE  21 ORGANISM_SCIENTIFIC: ESCHERICHIA COLI (STRAIN K12);                  
SOURCE  22 ORGANISM_TAXID: 83333;                                               
SOURCE  23 STRAIN: K12;                                                         
SOURCE  24 GENE: RPOB, GRON, NITB, RIF, RON, STL, STV, TABD, B3987, JW3950;     
SOURCE  25 EXPRESSION_SYSTEM: ESCHERICHIA COLI;                                 
SOURCE  26 EXPRESSION_SYSTEM_TAXID: 562;                                        
SOURCE  27 MOL_ID: 6;                                                           
SOURCE  28 ORGANISM_SCIENTIFIC: ESCHERICHIA COLI (STRAIN K12);                  
SOURCE  29 ORGANISM_TAXID: 83333;                                               
SOURCE  30 STRAIN: K12;                                                         
SOURCE  31 GENE: RPOC, TABB, B3988, JW3951;                                     
SOURCE  32 EXPRESSION_SYSTEM: ESCHERICHIA COLI;                                 
SOURCE  33 EXPRESSION_SYSTEM_TAXID: 562;                                        
SOURCE  34 MOL_ID: 7;                                                           
SOURCE  35 ORGANISM_SCIENTIFIC: ESCHERICHIA COLI (STRAIN K12);                  
SOURCE  36 ORGANISM_TAXID: 83333;                                               
SOURCE  37 STRAIN: K12;                                                         
SOURCE  38 GENE: RPOZ, B3649, JW3624;                                           
SOURCE  39 EXPRESSION_SYSTEM: ESCHERICHIA COLI;                                 
SOURCE  40 EXPRESSION_SYSTEM_TAXID: 562                                         
KEYWDS    DNA-DEPENDENT RNA POLYMERASE, TRANSCRIPTION,                          
KEYWDS   2 TRANSCRIPTION-D COMPLEX                                              
EXPDTA    ELECTRON MICROSCOPY                                                   
AUTHOR    J.Y.KANG,S.A.DARST                                                    
REVDAT   3   08-NOV-17 6ALF    1       REMARK                                   
REVDAT   2 2 20-SEP-17 6ALF    1       REMARK                                   
REVDAT   1 3 16-AUG-17 6ALF    0                                                
SPRSDE     16-AUG-17 6ALF      5UPA                                             
JRNL        AUTH   J.Y.KANG,P.D.OLINARES,J.CHEN,E.A.CAMPBELL,A.MUSTAEV,         
JRNL        AUTH 2 B.T.CHAIT,M.E.GOTTESMAN,S.A.DARST                            
JRNL        TITL   STRUCTURAL BASIS OF TRANSCRIPTION ARREST BY COLIPHAGE HK022  
JRNL        TITL 2 NUN IN AN ESCHERICHIA COLI RNA POLYMERASE ELONGATION         
JRNL        TITL 3 COMPLEX.                                                     
JRNL        REF    ELIFE                         V.   6       2017              
JRNL        REFN                   ESSN 2050-084X                               
JRNL        PMID   28318486                                                     
JRNL        DOI    10.7554/ELIFE.25478                                          
REMARK   2                                                                      
REMARK   2 RESOLUTION.    4.10 ANGSTROMS.                                       
REMARK   3                                                                      
REMARK   3 REFINEMENT.                                                          
REMARK   3   SOFTWARE PACKAGES      : CHIMERA, RELION, PHENIX                   
REMARK   3   RECONSTRUCTION SCHEMA  : NULL                                      
REMARK   3                                                                      
REMARK   3 EM MAP-MODEL FITTING AND REFINEMENT                                  
REMARK   3   PDB ENTRY                    : NULL                                
REMARK   3   REFINEMENT SPACE             : REAL                                
REMARK   3   REFINEMENT PROTOCOL          : RIGID BODY FIT                      
REMARK   3   REFINEMENT TARGET            : NULL                                
REMARK   3   OVERALL ANISOTROPIC B VALUE  : NULL                                
REMARK   3                                                                      
REMARK   3 FITTING PROCEDURE : NULL                                             
REMARK   3                                                                      
REMARK   3 EM IMAGE RECONSTRUCTION STATISTICS                                   
REMARK   3   NOMINAL PIXEL SIZE (ANGSTROMS)    : NULL                           
REMARK   3   ACTUAL PIXEL SIZE  (ANGSTROMS)    : NULL                           
REMARK   3   EFFECTIVE RESOLUTION (ANGSTROMS)  : 4.100                          
REMARK   3   NUMBER OF PARTICLES               : 84000                          
REMARK   3   CTF CORRECTION METHOD             : NONE                           
REMARK   3                                                                      
REMARK   3 EM RECONSTRUCTION MAGNIFICATION CALIBRATION: NULL                    
REMARK   3                                                                      
REMARK   3 OTHER DETAILS: NULL                                                  
REMARK   4                                                                      
REMARK   4 6ALF COMPLIES WITH FORMAT V. 3.30, 13-JUL-11                         
REMARK 100                                                                      
REMARK 100 THIS ENTRY HAS BEEN PROCESSED BY RCSB ON 08-AUG-17.                  
REMARK 100 THE DEPOSITION ID IS D_1000229437.                                   
REMARK 245                                                                      
REMARK 245 EXPERIMENTAL DETAILS                                                 
REMARK 245   RECONSTRUCTION METHOD          : SINGLE PARTICLE                   
REMARK 245   SPECIMEN TYPE                  : NULL                              
REMARK 245                                                                      
REMARK 245 ELECTRON MICROSCOPE SAMPLE                                           
REMARK 245   SAMPLE TYPE                    : PARTICLE                          
REMARK 245   PARTICLE TYPE                  : POINT                             
REMARK 245   NAME OF SAMPLE                 : CROSSLINKED E.COLI RNA            
REMARK 245                                    POLYMERASE ELONGATION COMPLEX     
REMARK 245   SAMPLE CONCENTRATION (MG ML-1) : 3.00                              
REMARK 245   SAMPLE SUPPORT DETAILS         : NULL                              
REMARK 245   SAMPLE VITRIFICATION DETAILS   : NULL                              
REMARK 245   SAMPLE BUFFER                  : NULL                              
REMARK 245   PH                             : 8.00                              
REMARK 245   SAMPLE DETAILS                 : NULL                              
REMARK 245                                                                      
REMARK 245 DATA ACQUISITION                                                     
REMARK 245   DATE OF EXPERIMENT                : NULL                           
REMARK 245   NUMBER OF MICROGRAPHS-IMAGES      : NULL                           
REMARK 245   TEMPERATURE (KELVIN)              : NULL                           
REMARK 245   MICROSCOPE MODEL                  : FEI TITAN KRIOS                
REMARK 245   DETECTOR TYPE                     : GATAN K2 SUMMIT (4K X 4K)      
REMARK 245   MINIMUM DEFOCUS (NM)              : NULL                           
REMARK 245   MAXIMUM DEFOCUS (NM)              : NULL                           
REMARK 245   MINIMUM TILT ANGLE (DEGREES)      : NULL                           
REMARK 245   MAXIMUM TILT ANGLE (DEGREES)      : NULL                           
REMARK 245   NOMINAL CS                        : NULL                           
REMARK 245   IMAGING MODE                      : BRIGHT FIELD                   
REMARK 245   ELECTRON DOSE (ELECTRONS NM**-2)  : 71.00                          
REMARK 245   ILLUMINATION MODE                 : FLOOD BEAM                     
REMARK 245   NOMINAL MAGNIFICATION             : NULL                           
REMARK 245   CALIBRATED MAGNIFICATION          : NULL                           
REMARK 245   SOURCE                            : FIELD EMISSION GUN             
REMARK 245   ACCELERATION VOLTAGE (KV)         : 300                            
REMARK 245   IMAGING DETAILS                   : NULL                           
REMARK 247                                                                      
REMARK 247 ELECTRON MICROSCOPY                                                  
REMARK 247  THE COORDINATES IN THIS ENTRY WERE GENERATED FROM ELECTRON          
REMARK 247  MICROSCOPY DATA. PROTEIN DATA BANK CONVENTIONS REQUIRE              
REMARK 247  THAT CRYST1 AND SCALE RECORDS BE INCLUDED, BUT THE VALUES           
REMARK 247  ON THESE RECORDS ARE MEANINGLESS EXCEPT FOR THE CALCULATION         
REMARK 247  OF THE STRUCTURE FACTORS.                                           
REMARK 290                                                                      
REMARK 290 CRYSTALLOGRAPHIC SYMMETRY                                            
REMARK 290 SYMMETRY OPERATORS FOR SPACE GROUP: P 1                              
REMARK 290                                                                      
REMARK 290      SYMOP   SYMMETRY                                                
REMARK 290     NNNMMM   OPERATOR                                                
REMARK 290       1555   X,Y,Z                                                   
REMARK 290                                                                      
REMARK 290     WHERE NNN -> OPERATOR NUMBER                                     
REMARK 290           MMM -> TRANSLATION VECTOR                                  
REMARK 290                                                                      
REMARK 290 CRYSTALLOGRAPHIC SYMMETRY TRANSFORMATIONS                            
REMARK 290 THE FOLLOWING TRANSFORMATIONS OPERATE ON THE ATOM/HETATM             
REMARK 290 RECORDS IN THIS ENTRY TO PRODUCE CRYSTALLOGRAPHICALLY                
REMARK 290 RELATED MOLECULES.                                                   
REMARK 290   SMTRY1   1  1.000000  0.000000  0.000000        0.00000            
REMARK 290   SMTRY2   1  0.000000  1.000000  0.000000        0.00000            
REMARK 290   SMTRY3   1  0.000000  0.000000  1.000000        0.00000            
REMARK 290                                                                      
REMARK 290 REMARK: NULL                                                         
REMARK 300                                                                      
REMARK 300 BIOMOLECULE: 1                                                       
REMARK 300 SEE REMARK 350 FOR THE AUTHOR PROVIDED AND/OR PROGRAM                
REMARK 300 GENERATED ASSEMBLY INFORMATION FOR THE STRUCTURE IN                  
REMARK 300 THIS ENTRY. THE REMARK MAY ALSO PROVIDE INFORMATION ON               
REMARK 300 BURIED SURFACE AREA.                                                 
REMARK 350                                                                      
REMARK 350 COORDINATES FOR A COMPLETE MULTIMER REPRESENTING THE KNOWN           
REMARK 350 BIOLOGICALLY SIGNIFICANT OLIGOMERIZATION STATE OF THE                
REMARK 350 MOLECULE CAN BE GENERATED BY APPLYING BIOMT TRANSFORMATIONS          
REMARK 350 GIVEN BELOW.  BOTH NON-CRYSTALLOGRAPHIC AND                          
REMARK 350 CRYSTALLOGRAPHIC OPERATIONS ARE GIVEN.                               
REMARK 350                                                                      
REMARK 350 BIOMOLECULE: 1                                                       
REMARK 350 AUTHOR DETERMINED BIOLOGICAL UNIT: OCTAMERIC                         
REMARK 350 APPLY THE FOLLOWING TO CHAINS: A, B, R, G, H, I, J, K                
REMARK 350   BIOMT1   1  1.000000  0.000000  0.000000        0.00000            
REMARK 350   BIOMT2   1  0.000000  1.000000  0.000000        0.00000            
REMARK 350   BIOMT3   1  0.000000  0.000000  1.000000        0.00000            
REMARK 465                                                                      
REMARK 465 MISSING RESIDUES                                                     
REMARK 465 THE FOLLOWING RESIDUES WERE NOT LOCATED IN THE                       
REMARK 465 EXPERIMENT. (M=MODEL NUMBER; RES=RESIDUE NAME; C=CHAIN               
REMARK 465 IDENTIFIER; SSSEQ=SEQUENCE NUMBER; I=INSERTION CODE.)                
REMARK 465                                                                      
REMARK 465   M RES C SSSEQI                                                     
REMARK 465      DC A     7                                                      
REMARK 465      DC A     8                                                      
REMARK 465      DT A     9                                                      
REMARK 465      DC A    10                                                      
REMARK 465      DT A    11                                                      
REMARK 465      DC A    12                                                      
REMARK 465      DC A    13                                                      
REMARK 465       G R     1                                                      
REMARK 465       C R     2                                                      
REMARK 465       A R     3                                                      
REMARK 465       U R     4                                                      
REMARK 465       U R     5                                                      
REMARK 465       C R     6                                                      
REMARK 465       A R     7                                                      
REMARK 465       A R     8                                                      
REMARK 465     MET G     1                                                      
REMARK 465     GLN G     2                                                      
REMARK 465     GLY G     3                                                      
REMARK 465     SER G     4                                                      
REMARK 465     VAL G     5                                                      
REMARK 465     THR G     6                                                      
REMARK 465     GLU G     7                                                      
REMARK 465     HIS G   160                                                      
REMARK 465     SER G   161                                                      
REMARK 465     GLU G   162                                                      
REMARK 465     GLU G   163                                                      
REMARK 465     ASP G   164                                                      
REMARK 465     GLU G   165                                                      
REMARK 465     VAL G   236                                                      
REMARK 465     LEU G   237                                                      
REMARK 465     PHE G   238                                                      
REMARK 465     GLN G   239                                                      
REMARK 465     MET H     1                                                      
REMARK 465     GLN H     2                                                      
REMARK 465     GLY H     3                                                      
REMARK 465     SER H     4                                                      
REMARK 465     ILE H   159                                                      
REMARK 465     HIS H   160                                                      
REMARK 465     SER H   161                                                      
REMARK 465     GLU H   162                                                      
REMARK 465     GLU H   163                                                      
REMARK 465     ASP H   164                                                      
REMARK 465     GLU H   165                                                      
REMARK 465     ARG H   166                                                      
REMARK 465     PRO H   167                                                      
REMARK 465     ILE H   168                                                      
REMARK 465     GLY H   169                                                      
REMARK 465     VAL H   236                                                      
REMARK 465     LEU H   237                                                      
REMARK 465     PHE H   238                                                      
REMARK 465     GLN H   239                                                      
REMARK 465     MET I     1                                                      
REMARK 465     GLY I   891                                                      
REMARK 465     GLU I   892                                                      
REMARK 465     THR I   893                                                      
REMARK 465     GLN I   894                                                      
REMARK 465     LEU I   895                                                      
REMARK 465     THR I   896                                                      
REMARK 465     PRO I   897                                                      
REMARK 465     GLU I   898                                                      
REMARK 465     GLU I   899                                                      
REMARK 465     LYS I   900                                                      
REMARK 465     LEU I   901                                                      
REMARK 465     LEU I   902                                                      
REMARK 465     ARG I   903                                                      
REMARK 465     ALA I   904                                                      
REMARK 465     ILE I   905                                                      
REMARK 465     PHE I   906                                                      
REMARK 465     GLY I   907                                                      
REMARK 465     GLU I   908                                                      
REMARK 465     LYS I   909                                                      
REMARK 465     ALA I   910                                                      
REMARK 465     SER I   911                                                      
REMARK 465     ASP I   912                                                      
REMARK 465     VAL I   913                                                      
REMARK 465     LYS I   914                                                      
REMARK 465     GLU I  1342                                                      
REMARK 465     MET J     1                                                      
REMARK 465     LYS J     2                                                      
REMARK 465     ASP J     3                                                      
REMARK 465     LEU J     4                                                      
REMARK 465     LEU J     5                                                      
REMARK 465     LYS J     6                                                      
REMARK 465     PHE J     7                                                      
REMARK 465     LEU J     8                                                      
REMARK 465     LYS J     9                                                      
REMARK 465     ALA J    10                                                      
REMARK 465     GLN J    11                                                      
REMARK 465     THR J    12                                                      
REMARK 465     LYS J    13                                                      
REMARK 465     THR J    14                                                      
REMARK 465     GLU J    15                                                      
REMARK 465     THR J   934                                                      
REMARK 465     PHE J   935                                                      
REMARK 465     HIS J   936                                                      
REMARK 465     ILE J   937                                                      
REMARK 465     GLY J   938                                                      
REMARK 465     GLY J   939                                                      
REMARK 465     ALA J   940                                                      
REMARK 465     ALA J   941                                                      
REMARK 465     SER J   942                                                      
REMARK 465     ARG J   943                                                      
REMARK 465     ALA J   944                                                      
REMARK 465     ALA J   945                                                      
REMARK 465     ALA J   946                                                      
REMARK 465     GLU J   947                                                      
REMARK 465     GLU J  1127                                                      
REMARK 465     SER J  1128                                                      
REMARK 465     GLY J  1129                                                      
REMARK 465     GLY J  1130                                                      
REMARK 465     THR J  1131                                                      
REMARK 465     LYS J  1132                                                      
REMARK 465     ASP J  1133                                                      
REMARK 465     ALA J  1374                                                      
REMARK 465     ALA J  1375                                                      
REMARK 465     GLY J  1376                                                      
REMARK 465     GLU J  1377                                                      
REMARK 465     ALA J  1378                                                      
REMARK 465     PRO J  1379                                                      
REMARK 465     ALA J  1380                                                      
REMARK 465     ALA J  1381                                                      
REMARK 465     PRO J  1382                                                      
REMARK 465     GLN J  1383                                                      
REMARK 465     VAL J  1384                                                      
REMARK 465     THR J  1385                                                      
REMARK 465     ALA J  1386                                                      
REMARK 465     GLU J  1387                                                      
REMARK 465     ASP J  1388                                                      
REMARK 465     ALA J  1389                                                      
REMARK 465     SER J  1390                                                      
REMARK 465     ALA J  1391                                                      
REMARK 465     SER J  1392                                                      
REMARK 465     LEU J  1393                                                      
REMARK 465     ALA J  1394                                                      
REMARK 465     GLU J  1395                                                      
REMARK 465     LEU J  1396                                                      
REMARK 465     LEU J  1397                                                      
REMARK 465     ASN J  1398                                                      
REMARK 465     ALA J  1399                                                      
REMARK 465     GLY J  1400                                                      
REMARK 465     LEU J  1401                                                      
REMARK 465     GLY J  1402                                                      
REMARK 465     GLY J  1403                                                      
REMARK 465     SER J  1404                                                      
REMARK 465     ASP J  1405                                                      
REMARK 465     ASN J  1406                                                      
REMARK 465     GLU J  1407                                                      
REMARK 465     MET K     1                                                      
REMARK 470                                                                      
REMARK 470 MISSING ATOM                                                         
REMARK 470 THE FOLLOWING RESIDUES HAVE MISSING ATOMS (M=MODEL NUMBER;           
REMARK 470 RES=RESIDUE NAME; C=CHAIN IDENTIFIER; SSEQ=SEQUENCE NUMBER;          
REMARK 470 I=INSERTION CODE):                                                   
REMARK 470   M RES CSSEQI  ATOMS                                                
REMARK 470     ARG G 191    CG   CD   NE   CZ   NH1  NH2                        
REMARK 470     GLU H 136    CG   CD   OE1  OE2                                  
REMARK 500                                                                      
REMARK 500 GEOMETRY AND STEREOCHEMISTRY                                         
REMARK 500 SUBTOPIC: CLOSE CONTACTS IN SAME ASYMMETRIC UNIT                     
REMARK 500                                                                      
REMARK 500 THE FOLLOWING ATOMS ARE IN CLOSE CONTACT.                            
REMARK 500                                                                      
REMARK 500  ATM1  RES C  SSEQI   ATM2  RES C  SSEQI           DISTANCE          
REMARK 500   OE1  GLN I   513     CE1  HIS I   526              2.08            
REMARK 500                                                                      
REMARK 500 REMARK: NULL                                                         
REMARK 500                                                                      
REMARK 500 GEOMETRY AND STEREOCHEMISTRY                                         
REMARK 500 SUBTOPIC: COVALENT BOND LENGTHS                                      
REMARK 500                                                                      
REMARK 500 THE STEREOCHEMICAL PARAMETERS OF THE FOLLOWING RESIDUES              
REMARK 500 HAVE VALUES WHICH DEVIATE FROM EXPECTED VALUES BY MORE               
REMARK 500 THAN 6*RMSD (M=MODEL NUMBER; RES=RESIDUE NAME; C=CHAIN               
REMARK 500 IDENTIFIER; SSEQ=SEQUENCE NUMBER; I=INSERTION CODE).                 
REMARK 500                                                                      
REMARK 500 STANDARD TABLE:                                                      
REMARK 500 FORMAT: (10X,I3,1X,2(A3,1X,A1,I4,A1,1X,A4,3X),1X,F6.3)               
REMARK 500                                                                      
REMARK 500 EXPECTED VALUES PROTEIN: ENGH AND HUBER, 1999                        
REMARK 500 EXPECTED VALUES NUCLEIC ACID: CLOWNEY ET AL 1996                     
REMARK 500                                                                      
REMARK 500  M RES CSSEQI ATM1   RES CSSEQI ATM2   DEVIATION                     
REMARK 500     DT B  15   O3'    DT B  15   C3'    -0.037                       
REMARK 500     DC B  23   O3'    DC B  23   C3'    -0.048                       
REMARK 500                                                                      
REMARK 500 REMARK: NULL                                                         
REMARK 500                                                                      
REMARK 500 GEOMETRY AND STEREOCHEMISTRY                                         
REMARK 500 SUBTOPIC: COVALENT BOND ANGLES                                       
REMARK 500                                                                      
REMARK 500 THE STEREOCHEMICAL PARAMETERS OF THE FOLLOWING RESIDUES              
REMARK 500 HAVE VALUES WHICH DEVIATE FROM EXPECTED VALUES BY MORE               
REMARK 500 THAN 6*RMSD (M=MODEL NUMBER; RES=RESIDUE NAME; C=CHAIN               
REMARK 500 IDENTIFIER; SSEQ=SEQUENCE NUMBER; I=INSERTION CODE).                 
REMARK 500                                                                      
REMARK 500 STANDARD TABLE:                                                      
REMARK 500 FORMAT: (10X,I3,1X,A3,1X,A1,I4,A1,3(1X,A4,2X),12X,F5.1)              
REMARK 500                                                                      
REMARK 500 EXPECTED VALUES PROTEIN: ENGH AND HUBER, 1999                        
REMARK 500 EXPECTED VALUES NUCLEIC ACID: CLOWNEY ET AL 1996                     
REMARK 500                                                                      
REMARK 500  M RES CSSEQI ATM1   ATM2   ATM3                                     
REMARK 500     DG A   1   O4' -  C1' -  N9  ANGL. DEV. =   1.9 DEGREES          
REMARK 500     DG A   2   O4' -  C4' -  C3' ANGL. DEV. =  -3.8 DEGREES          
REMARK 500     DG A  16   O4' -  C1' -  N9  ANGL. DEV. =   2.2 DEGREES          
REMARK 500     DT B  15   O4' -  C4' -  C3' ANGL. DEV. =  -2.7 DEGREES          
REMARK 500     DC B  22   O4' -  C1' -  N1  ANGL. DEV. =   2.1 DEGREES          
REMARK 500     DT B  24   O3' -  P   -  OP2 ANGL. DEV. = -23.7 DEGREES          
REMARK 500     DT B  24   O3' -  P   -  OP1 ANGL. DEV. = -25.0 DEGREES          
REMARK 500     DT B  24   OP1 -  P   -  OP2 ANGL. DEV. =  10.8 DEGREES          
REMARK 500     DC B  27   O4' -  C1' -  N1  ANGL. DEV. =   3.8 DEGREES          
REMARK 500    ASP J 710   CB  -  CG  -  OD1 ANGL. DEV. =   6.3 DEGREES          
REMARK 500                                                                      
REMARK 500 REMARK: NULL                                                         
REMARK 500                                                                      
REMARK 500 GEOMETRY AND STEREOCHEMISTRY                                         
REMARK 500 SUBTOPIC: TORSION ANGLES                                             
REMARK 500                                                                      
REMARK 500 TORSION ANGLES OUTSIDE THE EXPECTED RAMACHANDRAN REGIONS:            
REMARK 500 (M=MODEL NUMBER; RES=RESIDUE NAME; C=CHAIN IDENTIFIER;               
REMARK 500 SSEQ=SEQUENCE NUMBER; I=INSERTION CODE).                             
REMARK 500                                                                      
REMARK 500 STANDARD TABLE:                                                      
REMARK 500 FORMAT:(10X,I3,1X,A3,1X,A1,I4,A1,4X,F7.2,3X,F7.2)                    
REMARK 500                                                                      
REMARK 500 EXPECTED VALUES: GJ KLEYWEGT AND TA JONES (1996). PHI/PSI-           
REMARK 500 CHOLOGY: RAMACHANDRAN REVISITED. STRUCTURE 4, 1395 - 1400            
REMARK 500                                                                      
REMARK 500  M RES CSSEQI        PSI       PHI                                   
REMARK 500    ILE G 130      -60.74   -121.23                                   
REMARK 500    ARG G 191       43.72   -102.13                                   
REMARK 500    ARG G 195      136.14   -171.33                                   
REMARK 500    SER H 141      118.09   -161.16                                   
REMARK 500    CYS H 176       78.35   -102.07                                   
REMARK 500    LEU H 234       -9.82     70.89                                   
REMARK 500    GLU I  44       12.96     55.48                                   
REMARK 500    ILE I 138      -63.89   -102.78                                   
REMARK 500    HIS I 165       -0.12     66.32                                   
REMARK 500    ASP I 192       62.90     62.00                                   
REMARK 500    ARG I 201     -158.58    -92.85                                   
REMARK 500    ARG I 233     -159.02   -137.53                                   
REMARK 500    LEU I 237       67.80     61.44                                   
REMARK 500    LYS I 299     -169.80   -102.29                                   
REMARK 500    ASP I 342      -61.22   -103.91                                   
REMARK 500    ARG I 454     -166.75    -79.89                                   
REMARK 500    SER I 512       59.39    -90.85                                   
REMARK 500    ARG I 528       48.29    -91.34                                   
REMARK 500    PRO I 552        1.27    -68.93                                   
REMARK 500    ASP I 601       34.84    -87.76                                   
REMARK 500    HIS I 604      116.28   -163.79                                   
REMARK 500    GLU I 625      -10.13     70.20                                   
REMARK 500    SER I 638      -68.49    -95.08                                   
REMARK 500    GLU I 745       71.33     58.48                                   
REMARK 500    ASN I 811       49.45   -142.78                                   
REMARK 500    PHE I 812      -70.00    -65.47                                   
REMARK 500    THR I 843     -166.94   -127.65                                   
REMARK 500    PRO I 993     -172.72    -68.04                                   
REMARK 500    ARG I 996       59.73    -99.87                                   
REMARK 500    LEU I1047      -61.71    -95.64                                   
REMARK 500    ARG I1059      -81.14    -94.03                                   
REMARK 500    ARG I1069       31.25    -86.31                                   
REMARK 500    LEU I1098     -165.26    -75.81                                   
REMARK 500    LEU I1151       70.33     45.31                                   
REMARK 500    ALA I1153     -159.10    -80.68                                   
REMARK 500    ASP I1166       -4.01     67.37                                   
REMARK 500    ARG I1223       85.13     55.90                                   
REMARK 500    ASN I1236       50.81    -93.17                                   
REMARK 500    HIS I1237       78.40   -110.37                                   
REMARK 500    ASP J  18     -150.86    -92.06                                   
REMARK 500    ALA J  19      155.32    -40.45                                   
REMARK 500    TYR J  46       15.72     49.94                                   
REMARK 500    ASP J  54       36.29   -142.10                                   
REMARK 500    LEU J 120       77.35     56.45                                   
REMARK 500    ASP J 174     -160.37    -78.72                                   
REMARK 500    GLU J 175      -17.45    -49.98                                   
REMARK 500    VAL J 357      -72.82    -87.15                                   
REMARK 500    HIS J 364       31.86    -93.07                                   
REMARK 500    GLN J 504      -40.38   -135.49                                   
REMARK 500    LYS J 557       40.02    -98.01                                   
REMARK 500                                                                      
REMARK 500 THIS ENTRY HAS      77 RAMACHANDRAN OUTLIERS.                        
REMARK 500                                                                      
REMARK 500 REMARK: NULL                                                         
REMARK 500                                                                      
REMARK 500 GEOMETRY AND STEREOCHEMISTRY                                         
REMARK 500 SUBTOPIC: NON-CIS, NON-TRANS                                         
REMARK 500                                                                      
REMARK 500 THE FOLLOWING PEPTIDE BONDS DEVIATE SIGNIFICANTLY FROM BOTH          
REMARK 500 CIS AND TRANS CONFORMATION.  CIS BONDS, IF ANY, ARE LISTED           
REMARK 500 ON CISPEP RECORDS.  TRANS IS DEFINED AS 180 +/- 30 AND               
REMARK 500 CIS IS DEFINED AS 0 +/- 30 DEGREES.                                  
REMARK 500                                 MODEL     OMEGA                      
REMARK 500 VAL G  192     GLU G  193                 -148.59                    
REMARK 500 VAL H  192     GLU H  193                 -149.93                    
REMARK 500 ARG J   47     THR J   48                  143.05                    
REMARK 500 ARG J  744     GLY J  745                  148.43                    
REMARK 500 ALA J  804     GLN J  805                  149.41                    
REMARK 500 ASP J  806     LEU J  807                 -148.44                    
REMARK 500 GLY J  852     THR J  853                 -138.10                    
REMARK 500                                                                      
REMARK 500 REMARK: NULL                                                         
REMARK 620                                                                      
REMARK 620 METAL COORDINATION                                                   
REMARK 620 (M=MODEL NUMBER; RES=RESIDUE NAME; C=CHAIN IDENTIFIER;               
REMARK 620 SSEQ=SEQUENCE NUMBER; I=INSERTION CODE):                             
REMARK 620                                                                      
REMARK 620 COORDINATION ANGLES FOR:  M RES CSSEQI METAL                         
REMARK 620                              MG J1501  MG                            
REMARK 620 N RES CSSEQI ATOM                                                    
REMARK 620 1   A R  20   O3'                                                    
REMARK 620 2   A R  20   O2'  80.0                                              
REMARK 620 3 ASP J 462   OD1 120.4 157.5                                        
REMARK 620 4 ASP J 462   OD2  73.9 153.5  48.7                                  
REMARK 620 5 ASP J 464   OD1 139.1  65.7  91.8 139.9                            
REMARK 620 N                    1     2     3     4                             
REMARK 620                                                                      
REMARK 620 COORDINATION ANGLES FOR:  M RES CSSEQI METAL                         
REMARK 620                              ZN J1502  ZN                            
REMARK 620 N RES CSSEQI ATOM                                                    
REMARK 620 1 CYS J  72   SG                                                     
REMARK 620 2 CYS J  85   SG   83.2                                              
REMARK 620 3 CYS J  88   N   150.5  99.4                                        
REMARK 620 4 CYS J  88   SG  112.4 146.1  81.7                                  
REMARK 620 N                    1     2     3                                   
REMARK 620                                                                      
REMARK 620 COORDINATION ANGLES FOR:  M RES CSSEQI METAL                         
REMARK 620                              ZN J1503  ZN                            
REMARK 620 N RES CSSEQI ATOM                                                    
REMARK 620 1 CYS J 814   SG                                                     
REMARK 620 2 CYS J 888   SG  142.6                                              
REMARK 620 3 CYS J 895   SG  117.9  96.3                                        
REMARK 620 4 CYS J 898   SG   94.9  97.6  93.8                                  
REMARK 620 N                    1     2     3                                   
REMARK 800                                                                      
REMARK 800 SITE                                                                 
REMARK 800 SITE_IDENTIFIER: AC1                                                 
REMARK 800 EVIDENCE_CODE: SOFTWARE                                              
REMARK 800 SITE_DESCRIPTION: binding site for residue MG J 1501                 
REMARK 800                                                                      
REMARK 800 SITE_IDENTIFIER: AC2                                                 
REMARK 800 EVIDENCE_CODE: SOFTWARE                                              
REMARK 800 SITE_DESCRIPTION: binding site for residue ZN J 1502                 
REMARK 800                                                                      
REMARK 800 SITE_IDENTIFIER: AC3                                                 
REMARK 800 EVIDENCE_CODE: SOFTWARE                                              
REMARK 800 SITE_DESCRIPTION: binding site for residue ZN J 1503                 
REMARK 900                                                                      
REMARK 900 RELATED ENTRIES                                                      
REMARK 900 RELATED ID: EMD-8584   RELATED DB: EMDB                              
REMARK 900 RELATED ID: EMD-8586   RELATED DB: EMDB                              
REMARK 900 RELATED ID: EMD-8585   RELATED DB: EMDB                              
DBREF  6ALF N    1    29  PDB    6ALF     6ALF             1     29             
DBREF  6ALF T    1    29  PDB    6ALF     6ALF             1     29             
DBREF  6ALF R    1    20  PDB    6ALF     6ALF             1     20             
SEQRES   1 N   29   DG  DG  DG  DC  DT  DA  DC  DC  DT  DC  DT  DC  DC          
SEQRES   2 N   29   DA  DT  DG  DA  DC  DG  DG  DC  DG  DA  DA  DT  DA          
SEQRES   3 N   29   DC  DC  DC                                                  
SEQRES   1 T   29   DG  DG  DG  DT  DA  DT  DT  DC  DG  DC  DC  DG  DT          
SEQRES   2 T   29   DG  DT  DA  DC  DC  DT  DC  DT  DC  DC  DT  DA  DG          
SEQRES   3 T   29   DC  DC  DC                                                  
SEQRES   1 R   20    G   C   A   U   U   C   A   A   A   G   C   G   G          
SEQRES   2 R   20    A   G   A   G   G   U   A                                  
HETNAM      MG MAGNESIUM ION                                                    
HETNAM      ZN ZINC ION                                                         
FORMUL   9   MG    MG 2+                                                        
FORMUL   0   ZN    2(ZN 2+)                                                     
HELIX    1 AA1 GLY G   34  SER G   50  1                                  17    
HELIX    2 AA2 ASP G   77  GLY G   87  1                                  11    
HELIX    3 AA3 ALA G  113  ILE G  115  5                                   3    
HELIX    4 AA4 ASP G  212  ALA G  230  1                                  19    
HELIX    5 AA5 GLY H   34  ASN H   41  1                                   8    
HELIX    6 AA6 ASN H   41  SER H   50  1                                  10    
HELIX    7 AA7 ASP H   77  GLY H   87  1                                  11    
HELIX    8 AA8 ALA H  113  ILE H  115  5                                   3    
HELIX    9 AA9 ASP H  212  LEU H  228  1                                  17    
HELIX   10 AB1 LEU I   28  ILE I   39  1                                  12    
HELIX   11 AB2 GLY I   48  PHE I   57  1                                  10    
HELIX   12 AB3 ASP I   81  GLY I   89  1                                   9    
HELIX   13 AB4 ALA I  206  LEU I  213  1                                   8    
HELIX   14 AB5 THR I  216  PHE I  225  1                                  10    
HELIX   15 AB6 VAL I  242  ARG I  247  5                                   6    
HELIX   16 AB7 THR I  270  ASP I  281  1                                  12    
HELIX   17 AB8 VAL I  289  GLY I  294  1                                   6    
HELIX   18 AB9 SER I  318  GLN I  327  1                                  10    
HELIX   19 AC1 TYR I  346  ASP I  354  1                                   9    
HELIX   20 AC2 ASP I  358  ARG I  371  1                                  14    
HELIX   21 AC3 THR I  377  PHE I  390  1                                  14    
HELIX   22 AC4 SER I  398  LEU I  409  1                                  12    
HELIX   23 AC5 SER I  421  GLY I  438  1                                  18    
HELIX   24 AC6 SER I  455  LEU I  479  1                                  25    
HELIX   25 AC7 SER I  480  GLY I  482  5                                   3    
HELIX   26 AC8 ALA I  495  SER I  508  1                                  14    
HELIX   27 AC9 ASN I  519  ARG I  528  1                                  10    
HELIX   28 AD1 THR I  539  ALA I  543  5                                   5    
HELIX   29 AD2 GLY I  544  ASP I  549  1                                   6    
HELIX   30 AD3 SER I  662  LEU I  667  1                                   6    
HELIX   31 AD4 PHE I  670  ASP I  674  5                                   5    
HELIX   32 AD5 ASP I  675  GLN I  688  1                                  14    
HELIX   33 AD6 MET I  704  SER I  712  1                                   9    
HELIX   34 AD7 GLU I  820  ASP I  826  1                                   7    
HELIX   35 AD8 GLY I  858  LYS I  864  1                                   7    
HELIX   36 AD9 ASP I  942  LEU I  979  1                                  38    
HELIX   37 AE1 PRO I  993  LEU I  998  5                                   6    
HELIX   38 AE2 GLU I 1005  GLN I 1038  1                                  34    
HELIX   39 AE3 LEU I 1101  ARG I 1106  1                                   6    
HELIX   40 AE4 ILE I 1109  GLN I 1134  1                                  26    
HELIX   41 AE5 GLU I 1137  LEU I 1151  1                                  15    
HELIX   42 AE6 ASP I 1160  PHE I 1164  5                                   5    
HELIX   43 AE7 GLU I 1167  ARG I 1177  1                                  11    
HELIX   44 AE8 LYS I 1191  GLY I 1202  1                                  12    
HELIX   45 AE9 LEU I 1238  LYS I 1242  5                                   5    
HELIX   46 AF1 GLY I 1271  TYR I 1281  1                                  11    
HELIX   47 AF2 ALA I 1284  LEU I 1291  1                                   8    
HELIX   48 AF3 ASP I 1297  GLY I 1311  1                                  15    
HELIX   49 AF4 PRO I 1320  SER I 1332  1                                  13    
HELIX   50 AF5 SER J   26  TRP J   33  1                                   8    
HELIX   51 AF6 CYS J   58  GLY J   63  1                                   6    
HELIX   52 AF7 ARG J   77  ARG J   81  5                                   5    
HELIX   53 AF8 GLN J   94  GLU J  100  5                                   7    
HELIX   54 AF9 HIS J  113  LYS J  118  1                                   6    
HELIX   55 AG1 SER J  122  ASP J  129  1                                   8    
HELIX   56 AG2 PRO J  131  TYR J  140  1                                  10    
HELIX   57 AG3 THR J  161  PHE J  172  1                                  12    
HELIX   58 AG4 MET J  180  SER J  191  1                                  12    
HELIX   59 AG5 LEU J  194  THR J  208  1                                  15    
HELIX   60 AG6 SER J  210  VAL J  228  1                                  19    
HELIX   61 AG7 LYS J  233  TRP J  236  5                                   4    
HELIX   62 AG8 SER J  263  ALA J  286  1                                  24    
HELIX   63 AG9 PRO J  288  ASP J  308  1                                  21    
HELIX   64 AH1 LEU J  327  LYS J  332  1                                   6    
HELIX   65 AH2 GLY J  336  ASN J  341  1                                   6    
HELIX   66 AH3 LYS J  370  PHE J  377  1                                   8    
HELIX   67 AH4 PHE J  377  GLY J  389  1                                  13    
HELIX   68 AH5 THR J  393  GLU J  404  1                                  12    
HELIX   69 AH6 VAL J  407  ILE J  416  1                                  10    
HELIX   70 AH7 HIS J  430  LEU J  432  5                                   3    
HELIX   71 AH8 HIS J  450  ASN J  458  1                                   9    
HELIX   72 AH9 THR J  473  LEU J  483  1                                  11    
HELIX   73 AI1 GLN J  504  THR J  514  1                                  11    
HELIX   74 AI2 GLY J  529  GLY J  540  1                                  12    
HELIX   75 AI3 VAL J  574  MET J  581  1                                   8    
HELIX   76 AI4 PRO J  588  ASN J  593  5                                   6    
HELIX   77 AI5 GLY J  597  GLY J  613  1                                  17    
HELIX   78 AI6 LEU J  614  GLY J  636  1                                  23    
HELIX   79 AI7 LYS J  649  SER J  670  1                                  22    
HELIX   80 AI8 THR J  674  THR J  703  1                                  30    
HELIX   81 AI9 ASN J  720  SER J  728  1                                   9    
HELIX   82 AJ1 SER J  733  GLY J  742  1                                  10    
HELIX   83 AJ2 ASN J  768  ASP J  802  1                                  35    
HELIX   84 AJ3 PRO J  834  VAL J  839  1                                   6    
HELIX   85 AJ4 HIS J  865  ASN J  875  1                                  11    
HELIX   86 AJ5 HIS J  897  TYR J  899  5                                   3    
HELIX   87 AJ6 ALA J  914  GLU J  925  1                                  12    
HELIX   88 AJ7 PRO J  926  LEU J  930  5                                   5    
HELIX   89 AJ8 THR J 1068  LYS J 1072  5                                   5    
HELIX   90 AJ9 GLY J 1137  ALA J 1147  1                                  11    
HELIX   91 AK1 ALA J 1216  GLY J 1225  1                                  10    
HELIX   92 AK2 VAL J 1226  GLY J 1245  1                                  20    
HELIX   93 AK3 ASP J 1250  LEU J 1261  1                                  12    
HELIX   94 AK4 TYR J 1282  GLU J 1293  1                                  12    
HELIX   95 AK5 GLY J 1308  ALA J 1315  1                                   8    
HELIX   96 AK6 SER J 1318  PHE J 1325  1                                   8    
HELIX   97 AK7 GLU J 1327  GLY J 1339  1                                  13    
HELIX   98 AK8 LEU J 1347  GLY J 1354  1                                   8    
HELIX   99 AK9 GLY J 1360  ARG J 1373  1                                  14    
HELIX  100 AL1 VAL K    6  ILE K   13  1                                   8    
HELIX  101 AL2 PHE K   17  VAL K   32  1                                  16    
HELIX  102 AL3 LYS K   45  GLU K   56  1                                  12    
HELIX  103 AL4 ASN K   60  ALA K   78  1                                  19    
SHEET    1 AA1 4 ARG G  12  GLU G  17  0                                        
SHEET    2 AA1 4 ALA G  24  GLU G  29 -1  O  LYS G  25   N  GLU G  17           
SHEET    3 AA1 4 ASP G 199  THR G 207 -1  O  LEU G 201   N  LEU G  28           
SHEET    4 AA1 4 VAL G 180  ALA G 189 -1  N  ALA G 184   O  GLU G 204           
SHEET    1 AA2 3 VAL G  56  ILE G  61  0                                        
SHEET    2 AA2 3 SER G 139  GLN G 147 -1  O  LYS G 145   N  GLU G  58           
SHEET    3 AA2 3 GLU G  97  SER G 105 -1  N  LEU G 100   O  ILE G 144           
SHEET    1 AA3 2 VAL G  90  ARG G  91  0                                        
SHEET    2 AA3 2 GLU G 122  ILE G 123 -1  O  GLU G 122   N  ARG G  91           
SHEET    1 AA4 2 GLY G 108  THR G 111  0                                        
SHEET    2 AA4 2 VAL G 129  LEU G 133 -1  O  CYS G 131   N  VAL G 110           
SHEET    1 AA5 2 GLY G 151  VAL G 153  0                                        
SHEET    2 AA5 2 ALA G 175  TYR G 177 -1  O  ALA G 175   N  VAL G 153           
SHEET    1 AA6 4 ARG H  12  GLU H  17  0                                        
SHEET    2 AA6 4 HIS H  23  LEU H  31 -1  O  LYS H  25   N  GLU H  17           
SHEET    3 AA6 4 LEU H 198  THR H 207 -1  O  ILE H 203   N  VAL H  26           
SHEET    4 AA6 4 VAL H 180  TYR H 185 -1  N  GLU H 181   O  GLU H 206           
SHEET    1 AA7 4 ARG H  12  GLU H  17  0                                        
SHEET    2 AA7 4 HIS H  23  LEU H  31 -1  O  LYS H  25   N  GLU H  17           
SHEET    3 AA7 4 LEU H 198  THR H 207 -1  O  ILE H 203   N  VAL H  26           
SHEET    4 AA7 4 GLU H 188  ALA H 190 -1  N  GLU H 188   O  LYS H 200           
SHEET    1 AA8 4 GLU H  97  THR H 101  0                                        
SHEET    2 AA8 4 MET H 142  GLY H 149 -1  O  ILE H 144   N  LEU H 100           
SHEET    3 AA8 4 GLY H  53  ILE H  61 -1  N  GLY H  53   O  GLY H 149           
SHEET    4 AA8 4 LEU H 171  LEU H 172 -1  O  LEU H 171   N  VAL H  59           
SHEET    1 AA9 2 VAL H  90  ARG H  91  0                                        
SHEET    2 AA9 2 GLU H 122  ILE H 123 -1  O  GLU H 122   N  ARG H  91           
SHEET    1 AB1 2 LYS H 104  SER H 105  0                                        
SHEET    2 AB1 2 SER H 139  ILE H 140 -1  O  ILE H 140   N  LYS H 104           
SHEET    1 AB2 2 GLY H 108  THR H 111  0                                        
SHEET    2 AB2 2 VAL H 129  LEU H 133 -1  O  LEU H 133   N  GLY H 108           
SHEET    1 AB3 3 LYS I  13  ASP I  14  0                                        
SHEET    2 AB3 3 ILE I1182  ALA I1183  1  O  ALA I1183   N  LYS I  13           
SHEET    3 AB3 3 VAL I 700  GLY I 701  1  N  GLY I 701   O  ILE I1182           
SHEET    1 AB4 4 ILE I  59  GLN I  60  0                                        
SHEET    2 AB4 4 SER I  66  LEU I  75 -1  O  LEU I  68   N  ILE I  59           
SHEET    3 AB4 4 SER I  93  ILE I 104 -1  O  ARG I  97   N  ARG I  74           
SHEET    4 AB4 4 ASP I 116  PRO I 128 -1  O  VAL I 122   N  VAL I  98           
SHEET    1 AB5 2 PHE I 136  VAL I 137  0                                        
SHEET    2 AB5 2 GLU I 142  ARG I 143 -1  O  ARG I 143   N  PHE I 136           
SHEET    1 AB6 5 ARG I 451  ILE I 453  0                                        
SHEET    2 AB6 5 SER I 147  ARG I 151 -1  N  HIS I 150   O  ARG I 452           
SHEET    3 AB6 5 ARG I 529  SER I 531  1  O  SER I 531   N  LEU I 149           
SHEET    4 AB6 5 ILE I 572  LEU I 575 -1  O  ASN I 573   N  ILE I 530           
SHEET    5 AB6 5 VAL I 558  CYS I 559 -1  N  CYS I 559   O  SER I 574           
SHEET    1 AB7 5 GLY I 154  ASP I 158  0                                        
SHEET    2 AB7 5 ASN I 173  ILE I 177 -1  O  ILE I 177   N  GLY I 154           
SHEET    3 AB7 5 LEU I 184  GLU I 187 -1  O  PHE I 186   N  ALA I 174           
SHEET    4 AB7 5 PHE I 195  ARG I 197 -1  O  PHE I 195   N  GLU I 187           
SHEET    5 AB7 5 LEU I 204  PRO I 205 -1  O  LEU I 204   N  VAL I 196           
SHEET    1 AB8 2 LYS I 227  GLU I 231  0                                        
SHEET    2 AB8 2 ARG I 332  LEU I 336 -1  O  ILE I 333   N  PHE I 230           
SHEET    1 AB9 2 MET I 239  GLU I 240  0                                        
SHEET    2 AB9 2 LEU I 284  ILE I 285 -1  O  ILE I 285   N  MET I 239           
SHEET    1 AC1 2 ILE I 255  ALA I 257  0                                        
SHEET    2 AC1 2 LYS I 260  VAL I 263 -1  O  LYS I 260   N  ALA I 257           
SHEET    1 AC2 2 TYR I 301  ILE I 302  0                                        
SHEET    2 AC2 2 LEU I 309  CYS I 311 -1  O  CYS I 311   N  TYR I 301           
SHEET    1 AC3 2 GLN I 580  THR I 581  0                                        
SHEET    2 AC3 2 LEU I 587  GLU I 588 -1  O  GLU I 588   N  GLN I 580           
SHEET    1 AC4 6 VAL I 599  ILE I 603  0                                        
SHEET    2 AC4 6 TYR I 591  VAL I 594 -1  N  LYS I 593   O  THR I 600           
SHEET    3 AC4 6 TYR I 652  ASP I 654 -1  O  MET I 653   N  ARG I 592           
SHEET    4 AC4 6 ILE I 616  ALA I 617  1  N  ALA I 617   O  TYR I 652           
SHEET    5 AC4 6 VAL I 634  ARG I 637 -1  O  ARG I 637   N  ILE I 616           
SHEET    6 AC4 6 SER I 642  PHE I 645 -1  O  SER I 643   N  CYS I 636           
SHEET    1 AC5 3 ALA I 716  VAL I 717  0                                        
SHEET    2 AC5 3 VAL I 782  ASP I 785 -1  O  LEU I 783   N  ALA I 716           
SHEET    3 AC5 3 MET I 768  PRO I 769 -1  N  MET I 768   O  ASP I 785           
SHEET    1 AC6 4 ASP I 749  ASN I 752  0                                        
SHEET    2 AC6 4 ARG I 731  VAL I 736 -1  N  ILE I 732   O  TYR I 751           
SHEET    3 AC6 4 GLY I 722  VAL I 727 -1  N  TYR I 726   O  VAL I 733           
SHEET    4 AC6 4 PRO I 776  VAL I 777 -1  O  VAL I 777   N  GLY I 722           
SHEET    1 AC7 2 THR I 757  ARG I 758  0                                        
SHEET    2 AC7 2 CYS I 764  ILE I 765 -1  O  ILE I 765   N  THR I 757           
SHEET    1 AC8 2 THR I 789  ASP I 790  0                                        
SHEET    2 AC8 2 GLU I 793  LEU I 794 -1  O  GLU I 793   N  ASP I 790           
SHEET    1 AC9 6 MET I1066  GLY I1068  0                                        
SHEET    2 AC9 6 VAL I1225  LYS I1234 -1  O  LEU I1233   N  ALA I1067           
SHEET    3 AC9 6 GLN I 798  PHE I 804 -1  N  VAL I 802   O  GLY I1228           
SHEET    4 AC9 6 ILE I1096  LEU I1098  1  O  ILE I1096   N  ALA I 803           
SHEET    5 AC9 6 ILE I 816  SER I 819 -1  N  LEU I 817   O  VAL I1097           
SHEET    6 AC9 6 ILE I1076  ASN I1080  1  O  SER I1077   N  ILE I 816           
SHEET    1 AD1 3 MET I1066  GLY I1068  0                                        
SHEET    2 AD1 3 VAL I1225  LYS I1234 -1  O  LEU I1233   N  ALA I1067           
SHEET    3 AD1 3 GLN I1209  ILE I1210 -1  N  ILE I1210   O  VAL I1225           
SHEET    1 AD2 5 GLY I 846  PRO I 847  0                                        
SHEET    2 AD2 5 THR I 830  THR I 843 -1  N  THR I 843   O  GLY I 846           
SHEET    3 AD2 5 VAL I1046  ARG I1058 -1  O  LEU I1047   N  SER I 840           
SHEET    4 AD2 5 GLY I 926  THR I 935 -1  N  THR I 927   O  ALA I1055           
SHEET    5 AD2 5 GLU I 876  VAL I 877 -1  N  VAL I 877   O  GLY I 926           
SHEET    1 AD3 2 ILE I 882  VAL I 884  0                                        
SHEET    2 AD3 2 LEU I 918  ARG I 919 -1  O  LEU I 918   N  LEU I 883           
SHEET    1 AD4 2 TYR I1087  ASP I1088  0                                        
SHEET    2 AD4 2 LEU I1212  TYR I1213 -1  O  TYR I1213   N  TYR I1087           
SHEET    1 AD5 5 HIS I1244  ARG I1246  0                                        
SHEET    2 AD5 5 SER J 350  THR J 356 -1  O  ARG J 352   N  HIS I1244           
SHEET    3 AD5 5 GLN J 465  HIS J 469 -1  O  VAL J 468   N  GLY J 351           
SHEET    4 AD5 5 VAL J 421  ARG J 425 -1  N  ASN J 424   O  ALA J 467           
SHEET    5 AD5 5 ILE J 434  PHE J 437 -1  O  GLN J 435   N  LEU J 423           
SHEET    1 AD6 3 HIS I1244  ARG I1246  0                                        
SHEET    2 AD6 3 SER J 350  THR J 356 -1  O  ARG J 352   N  HIS I1244           
SHEET    3 AD6 3 ILE J 447  GLN J 448  1  O  ILE J 447   N  THR J 356           
SHEET    1 AD7 2 GLN I1268  PHE I1270  0                                        
SHEET    2 AD7 2 LYS J 345  VAL J 347 -1  O  VAL J 347   N  GLN I1268           
SHEET    1 AD8 3 ILE I1335  LEU I1339  0                                        
SHEET    2 AD8 3 ILE J  20  LEU J  24 -1  O  ALA J  23   N  ASN I1336           
SHEET    3 AD8 3 ARG J1341  ASP J1342 -1  O  ASP J1342   N  ILE J  20           
SHEET    1 AD9 3 SER J  34  GLU J  37  0                                        
SHEET    2 AD9 3 MET J 102  ALA J 112  1  O  HIS J 104   N  GLY J  36           
SHEET    3 AD9 3 ILE J 238  VAL J 244 -1  O  VAL J 244   N  GLY J 103           
SHEET    1 AE1 3 ILE J 159  LEU J 160  0                                        
SHEET    2 AE1 3 TYR J 144  ILE J 147 -1  N  TYR J 144   O  LEU J 160           
SHEET    3 AE1 3 ASP J 177  LYS J 179 -1  O  LYS J 179   N  VAL J 145           
SHEET    1 AE2 2 CYS J 366  PRO J 369  0                                        
SHEET    2 AE2 2 PRO J 439  ILE J 442  1  O  ILE J 442   N  LEU J 368           
SHEET    1 AE3 3 VAL J 526  LEU J 527  0                                        
SHEET    2 AE3 3 ARG J 547  GLU J 556  1  O  ARG J 551   N  LEU J 527           
SHEET    3 AE3 3 VAL J 564  THR J 573 -1  O  VAL J 564   N  GLU J 556           
SHEET    1 AE4 2 VAL J 706  ILE J 707  0                                        
SHEET    2 AE4 2 GLU J 714  LYS J 715 -1  O  GLU J 714   N  ILE J 707           
SHEET    1 AE5 2 VAL J 809  GLU J 811  0                                        
SHEET    2 AE5 2 VAL J 894  CYS J 895  1  O  VAL J 894   N  GLU J 811           
SHEET    1 AE6 2 ILE J 820  MET J 822  0                                        
SHEET    2 AE6 2 VAL J 880  VAL J 882 -1  O  VAL J 880   N  MET J 822           
SHEET    1 AE7 2 VAL J 825  ILE J 826  0                                        
SHEET    2 AE7 2 VAL J 831  GLU J 833 -1  O  LYS J 832   N  VAL J 825           
SHEET    1 AE8 2 LEU J 849  LYS J 850  0                                        
SHEET    2 AE8 2 ASP J 855  ILE J 856 -1  O  ASP J 855   N  LYS J 850           
SHEET    1 AE9 3 SER J 957  SER J 961  0                                        
SHEET    2 AE9 3 GLU J 981  ILE J 985 -1  O  LYS J 983   N  LYS J 959           
SHEET    3 AE9 3 THR J 991  LYS J 996 -1  O  LYS J 992   N  LEU J 984           
SHEET    1 AF1 2 SER J 965  VAL J 967  0                                        
SHEET    2 AF1 2 LEU J 973  ILE J 975 -1  O  VAL J 974   N  VAL J 966           
SHEET    1 AF2 3 PHE J1034  THR J1038  0                                        
SHEET    2 AF2 3 ALA J1077  VAL J1081 -1  O  VAL J1081   N  PHE J1034           
SHEET    3 AF2 3 TYR J1099  PHE J1100 -1  O  TYR J1099   N  LEU J1078           
SHEET    1 AF3 3 ILE J1046  THR J1047  0                                        
SHEET    2 AF3 3 VAL J1060  VAL J1061 -1  O  VAL J1060   N  THR J1047           
SHEET    3 AF3 3 ALA J1105  ILE J1106 -1  O  ALA J1105   N  VAL J1061           
SHEET    1 AF4 2 LEU J1156  ALA J1157  0                                        
SHEET    2 AF4 2 ASP J1208  VAL J1209 -1  O  ASP J1208   N  ALA J1157           
SHEET    1 AF5 4 MET J1189  ILE J1190  0                                        
SHEET    2 AF5 4 ARG J1173  THR J1178 -1  N  ARG J1173   O  ILE J1190           
SHEET    3 AF5 4 GLY J1161  PHE J1165 -1  N  SER J1164   O  VAL J1176           
SHEET    4 AF5 4 ARG J1203  VAL J1204 -1  O  VAL J1204   N  GLY J1161           
SHEET    1 AF6 3 GLN J1279  GLU J1281  0                                        
SHEET    2 AF6 3 LYS J1263  ASN J1268 -1  N  ALA J1264   O  VAL J1280           
SHEET    3 AF6 3 THR J1301  ARG J1304 -1  O  SER J1303   N  THR J1265           
LINK         O3'   A R  20                MG    MG D1501     1555   1555 2.050  
LINK         O2'   A R  20                MG    MG D1501     1555   1555 2.140  
LINK         SG  CYS D  72                ZN    ZN D1502     1555   1555 2.480  
LINK         SG  CYS D  85                ZN    ZN D1502     1555   1555 2.930  
LINK         N   CYS D  88                ZN    ZN D1502     1555   1555 2.330  
LINK         SG  CYS D  88                ZN    ZN D1502     1555   1555 2.520  
LINK         OD1 ASP D 462                MG    MG D1501     1555   1555 2.410  
LINK         OD2 ASP D 462                MG    MG D1501     1555   1555 2.810  
LINK         OD1 ASP D 464                MG    MG D1501     1555   1555 2.150  
LINK         SG  CYS D 814                ZN    ZN D1503     1555   1555 2.500  
LINK         SG  CYS D 888                ZN    ZN D1503     1555   1555 2.400  
LINK         SG  CYS D 895                ZN    ZN D1503     1555   1555 2.420  
LINK         SG  CYS D 898                ZN    ZN D1503     1555   1555 2.460  
SITE     1 AC1  4 ASP J 460  ASP J 462  ASP J 464    A R  20                    
SITE     1 AC2  5 CYS J  70  CYS J  72  CYS J  85  LYS J  87                    
SITE     2 AC2  5 CYS J  88                                                     
SITE     1 AC3  4 CYS J 814  CYS J 888  CYS J 895  CYS J 898                    
CRYST1  332.800  332.800  332.800  90.00  90.00  90.00 P 1           2          
ORIGX1      1.000000  0.000000  0.000000        0.00000                         
ORIGX2      0.000000  1.000000  0.000000        0.00000                         
ORIGX3      0.000000  0.000000  1.000000        0.00000                         
SCALE1      0.003005  0.000000  0.000000        0.00000                         
SCALE2      0.000000  0.003005  0.000000        0.00000                         
SCALE3      0.000000  0.000000  0.003005        0.00000                         
 ATOM   1304  N   PHE G   8     139.238 138.017 223.657  1.00136.78           N  
ATOM      1  O5'  DG N   1     180.365 208.080 170.370  1.00287.65           O  
ATOM      2  C5'  DG N   1     178.954 207.986 170.177  1.00287.65           C  
ATOM      3  C4'  DG N   1     178.369 209.315 169.717  1.00287.65           C  
ATOM      4  O4'  DG N   1     179.361 210.034 168.932  1.00287.65           O  
ATOM      5  C3'  DG N   1     177.134 209.197 168.808  1.00287.65           C  
ATOM      6  O3'  DG N   1     176.208 210.274 169.056  1.00287.65           O  
ATOM      7  C2'  DG N   1     177.753 209.314 167.425  1.00287.65           C  
ATOM      8  C1'  DG N   1     178.775 210.392 167.702  1.00287.65           C  
ATOM      9  N9   DG N   1     179.808 210.547 166.674  1.00287.65           N  
ATOM     10  C8   DG N   1     181.125 210.143 166.725  1.00287.65           C  
ATOM     11  N7   DG N   1     181.803 210.453 165.650  1.00287.65           N  
ATOM     12  C5   DG N   1     180.875 211.107 164.842  1.00287.65           C  
ATOM     13  C6   DG N   1     181.018 211.678 163.551  1.00287.65           C  
ATOM     14  O6   DG N   1     182.028 211.723 162.835  1.00287.65           O  
ATOM     15  N1   DG N   1     179.824 212.244 163.101  1.00287.65           N  
ATOM     16  C2   DG N   1     178.644 212.259 163.809  1.00287.65           C  
ATOM     17  N2   DG N   1     177.591 212.845 163.218  1.00287.65           N  
ATOM     18  N3   DG N   1     178.499 211.728 165.010  1.00287.65           N  
ATOM     19  C4   DG N   1     179.650 211.174 165.464  1.00287.65           C  
ATOM     20  P    DG N   2     174.620 210.000 169.039  1.00275.46           P  
ATOM     21  OP1  DG N   2     174.143 210.121 170.432  1.00275.46           O  
ATOM     22  OP2  DG N   2     174.393 208.733 168.316  1.00275.46           O  
ATOM     23  O5'  DG N   2     174.004 211.187 168.143  1.00275.46           O  
ATOM     24  C5'  DG N   2     174.495 211.416 166.817  1.00275.46           C  
ATOM     25  C4'  DG N   2     173.379 211.783 165.831  1.00275.46           C  
ATOM     26  O4'  DG N   2     173.910 211.702 164.499  1.00275.46           O  
ATOM     27  C3'  DG N   2     172.233 210.808 165.736  1.00275.46           C  
ATOM     28  O3'  DG N   2     171.294 211.288 164.759  1.00275.46           O  
ATOM     29  C2'  DG N   2     172.984 209.626 165.144  1.00275.46           C  
ATOM     30  C1'  DG N   2     173.751 210.362 164.044  1.00275.46           C  
ATOM     31  N9   DG N   2     175.075 209.853 163.764  1.00275.46           N  
ATOM     32  C8   DG N   2     175.853 209.039 164.541  1.00275.46           C  
ATOM     33  N7   DG N   2     177.027 208.800 164.020  1.00275.46           N  
ATOM     34  C5   DG N   2     177.014 209.511 162.828  1.00275.46           C  
ATOM     35  C6   DG N   2     178.000 209.649 161.824  1.00275.46           C  
ATOM     36  O6   DG N   2     179.128 209.146 161.772  1.00275.46           O  
ATOM     37  N1   DG N   2     177.561 210.467 160.788  1.00275.46           N  
ATOM     38  C2   DG N   2     176.331 211.074 160.733  1.00275.46           C  
ATOM     39  N2   DG N   2     176.077 211.838 159.667  1.00275.46           N  
ATOM     40  N3   DG N   2     175.417 210.963 161.667  1.00275.46           N  
ATOM     41  C4   DG N   2     175.821 210.168 162.674  1.00275.46           C  
ATOM     42  P    DG N   3     170.509 212.665 165.011  1.00271.15           P  
ATOM     43  OP1  DG N   3     171.502 213.770 164.991  1.00271.15           O  
ATOM     44  OP2  DG N   3     169.634 212.485 166.197  1.00271.15           O  
ATOM     45  O5'  DG N   3     169.583 212.805 163.720  1.00271.15           O  
ATOM     46  C5'  DG N   3     169.116 214.101 163.279  1.00271.15           C  
ATOM     47  C4'  DG N   3     169.422 214.341 161.817  1.00271.15           C  
ATOM     48  O4'  DG N   3     170.551 213.539 161.392  1.00271.15           O  
ATOM     49  C3'  DG N   3     168.297 213.977 160.852  1.00271.15           C  
ATOM     50  O3'  DG N   3     168.442 214.773 159.665  1.00271.15           O  
ATOM     51  C2'  DG N   3     168.584 212.515 160.579  1.00271.15           C  
ATOM     52  C1'  DG N   3     170.105 212.504 160.520  1.00271.15           C  
ATOM     53  N9   DG N   3     170.699 211.252 160.971  1.00271.15           N  
ATOM     54  C8   DG N   3     170.264 210.454 162.001  1.00271.15           C  
ATOM     55  N7   DG N   3     170.997 209.387 162.167  1.00271.15           N  
ATOM     56  C5   DG N   3     171.972 209.484 161.184  1.00271.15           C  
ATOM     57  C6   DG N   3     173.055 208.615 160.872  1.00271.15           C  
ATOM     58  O6   DG N   3     173.374 207.552 161.419  1.00271.15           O  
ATOM     59  N1   DG N   3     173.803 209.093 159.799  1.00271.15           N  
ATOM     60  C2   DG N   3     173.545 210.258 159.116  1.00271.15           C  
ATOM     61  N2   DG N   3     174.381 210.550 158.109  1.00271.15           N  
ATOM     62  N3   DG N   3     172.540 211.076 159.398  1.00271.15           N  
ATOM     63  C4   DG N   3     171.801 210.630 160.437  1.00271.15           C  
ATOM     64  P    DC N   4     167.453 214.564 158.371  1.00261.27           P  
ATOM     65  OP1  DC N   4     167.629 215.731 157.469  1.00261.27           O  
ATOM     66  OP2  DC N   4     166.098 214.233 158.880  1.00261.27           O  
ATOM     67  O5'  DC N   4     168.024 213.275 157.615  1.00261.27           O  
ATOM     68  C5'  DC N   4     168.124 213.147 156.146  1.00261.27           C  
ATOM     69  C4'  DC N   4     169.480 212.592 155.724  1.00261.27           C  
ATOM     70  O4'  DC N   4     170.257 212.158 156.873  1.00261.27           O  
ATOM     71  C3'  DC N   4     169.495 211.392 154.762  1.00261.27           C  
ATOM     72  O3'  DC N   4     169.249 211.675 153.355  1.00261.27           O  
ATOM     73  C2'  DC N   4     170.801 210.680 155.095  1.00261.27           C  
ATOM     74  C1'  DC N   4     171.127 211.083 156.532  1.00261.27           C  
ATOM     75  N1   DC N   4     170.922 209.994 157.507  1.00261.27           N  
ATOM     76  C2   DC N   4     171.575 208.777 157.290  1.00261.27           C  
ATOM     77  O2   DC N   4     172.262 208.644 156.266  1.00261.27           O  
ATOM     78  N3   DC N   4     171.306 207.728 158.111  1.00261.27           N  
ATOM     79  C4   DC N   4     170.593 207.929 159.224  1.00261.27           C  
ATOM     80  N4   DC N   4     170.415 206.893 160.047  1.00261.27           N  
ATOM     81  C5   DC N   4     169.929 209.166 159.478  1.00261.27           C  
ATOM     82  C6   DC N   4     170.127 210.165 158.606  1.00261.27           C  
ATOM     83  P    DG N   5     170.394 212.021 151.706  1.00254.79           P  
ATOM     84  OP1  DG N   5     169.724 212.412 150.440  1.00254.79           O  
ATOM     85  OP2  DG N   5     171.483 212.895 152.224  1.00254.79           O  
ATOM     86  O5'  DG N   5     170.908 210.533 151.410  1.00254.79           O  
ATOM     87  C5'  DG N   5     171.273 210.079 150.053  1.00254.79           C  
ATOM     88  C4'  DG N   5     172.467 209.140 150.030  1.00254.79           C  
ATOM     89  O4'  DG N   5     172.584 208.522 151.324  1.00254.79           O  
ATOM     90  C3'  DG N   5     172.373 207.935 149.089  1.00254.79           C  
ATOM     91  O3'  DG N   5     173.669 207.261 149.076  1.00254.79           O  
ATOM     92  C2'  DG N   5     171.384 207.081 149.862  1.00254.79           C  
ATOM     93  C1'  DG N   5     172.027 207.211 151.238  1.00254.79           C  
ATOM     94  N9   DG N   5     171.364 206.980 152.418  1.00 20.00           N  
ATOM     95  C8   DG N   5     170.247 207.520 153.013  1.00 20.00           C  
ATOM     96  N7   DG N   5     170.040 207.087 154.231  1.00 20.00           N  
ATOM     97  C5   DG N   5     171.082 206.199 154.472  1.00 20.00           C  
ATOM     98  C4   DG N   5     171.903 206.126 153.361  1.00 20.00           C  
ATOM     99  N1   DG N   5     172.553 204.657 155.409  1.00 20.00           N  
ATOM    100  C2   DG N   5     173.310 204.652 154.258  1.00 20.00           C  
ATOM    101  N3   DG N   5     173.022 205.381 153.189  1.00 20.00           N  
ATOM    102  C6   DG N   5     171.399 205.416 155.608  1.00 20.00           C  
ATOM    103  O6   DG N   5     170.792 205.347 156.686  1.00 20.00           O  
ATOM    104  N2   DG N   5     174.392 203.856 154.245  1.00 20.00           N  
ATOM    105  P    DG N   6     174.185 206.065 148.332  1.00259.08           P  
ATOM    106  OP1  DG N   6     174.463 206.913 147.145  1.00259.08           O  
ATOM    107  OP2  DG N   6     173.194 204.963 148.225  1.00259.08           O  
ATOM    108  O5'  DG N   6     175.583 205.423 148.804  1.00259.08           O  
ATOM    109  C5'  DG N   6     176.473 204.645 147.902  1.00259.08           C  
ATOM    110  C4'  DG N   6     177.358 203.648 148.635  1.00259.08           C  
ATOM    111  O4'  DG N   6     176.585 203.186 149.758  1.00259.08           O  
ATOM    112  C3'  DG N   6     177.713 202.355 147.874  1.00259.08           C  
ATOM    113  O3'  DG N   6     178.810 201.507 148.388  1.00259.08           O  
ATOM    114  C2'  DG N   6     176.390 201.618 147.970  1.00259.08           C  
ATOM    115  C1'  DG N   6     176.030 201.920 149.424  1.00259.08           C  
ATOM    116  N9   DG N   6     174.640 201.885 149.875  1.00 20.00           N  
ATOM    117  C8   DG N   6     173.516 202.520 149.408  1.00 20.00           C  
ATOM    118  N7   DG N   6     172.443 202.229 150.094  1.00 20.00           N  
ATOM    119  C5   DG N   6     172.888 201.350 151.073  1.00 20.00           C  
ATOM    120  C4   DG N   6     174.244 201.129 150.952  1.00 20.00           C  
ATOM    121  N1   DG N   6     173.015 199.888 152.883  1.00 20.00           N  
ATOM    122  C2   DG N   6     174.366 199.737 152.676  1.00 20.00           C  
ATOM    123  N3   DG N   6     175.040 200.342 151.708  1.00 20.00           N  
ATOM    124  C6   DG N   6     172.175 200.692 152.116  1.00 20.00           C  
ATOM    125  O6   DG N   6     170.970 200.759 152.387  1.00 20.00           O  
ATOM    126  N2   DG N   6     175.005 198.916 153.523  1.00 20.00           N  
ATOM    127  P    DC N   7     179.623 200.431 147.373  1.00 93.06           P  
ATOM    128  OP1  DC N   7     178.652 199.382 146.969  1.00 96.53           O  
ATOM    129  OP2  DC N   7     180.269 201.266 146.329  1.00 89.15           O  
ATOM    130  O5'  DC N   7     180.792 199.705 148.209  1.00 78.22           O  
ATOM    131  C5'  DC N   7     181.691 198.533 147.670  1.00 74.49           C  
ATOM    132  C4'  DC N   7     183.050 198.264 148.342  1.00 71.50           C  
ATOM    133  O4'  DC N   7     183.961 197.203 147.784  1.00 65.17           O  
ATOM    134  C3'  DC N   7     183.914 199.522 148.409  1.00 67.81           C  
ATOM    135  O3'  DC N   7     184.560 199.834 149.648  1.00 71.10           O  
ATOM    136  C2'  DC N   7     184.962 199.296 147.337  1.00 62.26           C  
ATOM    137  C1'  DC N   7     185.166 197.789 147.323  1.00 61.77           C  
ATOM    138  N1   DC N   7     185.395 197.294 145.971  1.00 54.72           N  
ATOM    139  C2   DC N   7     186.628 196.764 145.650  1.00 60.64           C  
ATOM    140  O2   DC N   7     187.496 196.720 146.532  1.00 63.64           O  
ATOM    141  N3   DC N   7     186.841 196.308 144.394  1.00 63.53           N  
ATOM    142  C4   DC N   7     185.863 196.382 143.486  1.00 59.82           C  
ATOM    143  N4   DC N   7     186.107 195.928 142.264  1.00 58.16           N  
ATOM    144  C5   DC N   7     184.588 196.927 143.795  1.00 57.84           C  
ATOM    145  C6   DC N   7     184.401 197.371 145.036  1.00 57.91           C  
ATOM    146  P    DG N   8     184.973 201.352 149.868  1.00 74.44           P  
ATOM    147  OP1  DG N   8     185.219 201.586 151.312  1.00 72.42           O  
ATOM    148  OP2  DG N   8     183.935 202.138 149.156  1.00 70.06           O  
ATOM    149  O5'  DG N   8     186.344 201.466 149.061  1.00 64.65           O  
ATOM    150  C5'  DG N   8     187.361 200.523 149.323  1.00 66.55           C  
ATOM    151  C4'  DG N   8     188.535 200.676 148.363  1.00 64.77           C  
ATOM    152  O4'  DG N   8     188.148 200.259 147.019  1.00 65.05           O  
ATOM    153  C3'  DG N   8     189.096 202.084 148.195  1.00 60.26           C  
ATOM    154  O3'  DG N   8     190.497 201.953 147.913  1.00 61.59           O  
ATOM    155  C2'  DG N   8     188.263 202.634 147.038  1.00 60.94           C  
ATOM    156  C1'  DG N   8     188.066 201.388 146.155  1.00 61.48           C  
ATOM    157  N9   DG N   8     186.780 201.319 145.428  1.00 63.35           N  
ATOM    158  C8   DG N   8     185.572 201.876 145.797  1.00 59.39           C  
ATOM    159  N7   DG N   8     184.603 201.616 144.964  1.00 59.10           N  
ATOM    160  C5   DG N   8     185.192 200.839 143.968  1.00 56.25           C  
ATOM    161  C6   DG N   8     184.628 200.262 142.796  1.00 59.41           C  
ATOM    162  O6   DG N   8     183.454 200.322 142.390  1.00 52.23           O  
ATOM    163  N1   DG N   8     185.578 199.518 142.073  1.00 59.51           N  
ATOM    164  C2   DG N   8     186.896 199.368 142.428  1.00 60.87           C  
ATOM    165  N2   DG N   8     187.664 198.643 141.583  1.00 59.88           N  
ATOM    166  N3   DG N   8     187.435 199.906 143.524  1.00 61.61           N  
ATOM    167  C4   DG N   8     186.526 200.624 144.246  1.00 61.29           C  
ATOM    168  H5'  DG N   8     186.994 199.630 149.233  1.00 79.82           H  
ATOM    169 H5''  DG N   8     187.678 200.644 150.232  1.00 79.82           H  
ATOM    170  H4'  DG N   8     189.252 200.096 148.667  1.00 77.69           H  
ATOM    171  H3'  DG N   8     188.954 202.606 149.001  1.00 72.28           H  
ATOM    172  H2'  DG N   8     187.410 202.969 147.356  1.00 73.09           H  
ATOM    173 H2''  DG N   8     188.750 203.323 146.559  1.00 73.09           H  
ATOM    174  H1'  DG N   8     188.790 201.344 145.511  1.00 73.74           H  
ATOM    175  H8   DG N   8     185.461 202.390 146.565  1.00 71.24           H  
ATOM    176  H1   DG N   8     185.317 199.142 141.345  1.00 71.38           H  
ATOM    177  H21  DG N   8     188.500 198.529 141.752  1.00 71.82           H  
ATOM    178  H22  DG N   8     187.318 198.296 140.876  1.00 71.82           H  
ATOM    179  P    DG N   9     191.453 203.187 147.583  1.00 70.27           P  
ATOM    180  OP1  DG N   9     192.749 202.883 148.243  1.00 66.68           O  
ATOM    181  OP2  DG N   9     190.735 204.464 147.800  1.00 66.30           O  
ATOM    182  O5'  DG N   9     191.741 203.010 146.027  1.00 67.61           O  
ATOM    183  C5'  DG N   9     192.243 201.783 145.570  1.00 67.17           C  
ATOM    184  C4'  DG N   9     191.956 201.590 144.097  1.00 64.52           C  
ATOM    185  O4'  DG N   9     190.524 201.427 143.894  1.00 57.92           O  
ATOM    186  C3'  DG N   9     192.378 202.748 143.220  1.00 58.67           C  
ATOM    187  O3'  DG N   9     193.721 202.556 142.757  1.00 58.32           O  
ATOM    188  C2'  DG N   9     191.362 202.727 142.082  1.00 60.91           C  
ATOM    189  C1'  DG N   9     190.126 202.047 142.683  1.00 55.53           C  
ATOM    190  N9   DG N   9     189.006 202.963 142.968  1.00 56.48           N  
ATOM    191  C8   DG N   9     188.931 203.908 143.960  1.00 56.72           C  
ATOM    192  N7   DG N   9     187.795 204.547 143.979  1.00 54.87           N  
ATOM    193  C5   DG N   9     187.072 203.993 142.942  1.00 50.83           C  
ATOM    194  C6   DG N   9     185.783 204.304 142.477  1.00 51.96           C  
ATOM    195  O6   DG N   9     185.003 205.162 142.914  1.00 57.27           O  
ATOM    196  N1   DG N   9     185.423 203.521 141.391  1.00 47.08           N  
ATOM    197  C2   DG N   9     186.219 202.543 140.832  1.00 54.03           C  
ATOM    198  N2   DG N   9     185.717 201.876 139.788  1.00 50.60           N  
ATOM    199  N3   DG N   9     187.441 202.258 141.251  1.00 55.26           N  
ATOM    200  C4   DG N   9     187.799 203.016 142.310  1.00 53.53           C  
ATOM    201  H5'  DG N   9     191.829 201.064 146.071  1.00 80.57           H  
ATOM    202 H5''  DG N   9     193.203 201.760 145.712  1.00 80.57           H  
ATOM    203  H4'  DG N   9     192.407 200.788 143.792  1.00 77.38           H  
ATOM    204  H3'  DG N   9     192.310 203.581 143.713  1.00 70.37           H  
ATOM    205  H2'  DG N   9     191.149 203.631 141.803  1.00 73.05           H  
ATOM    206 H2''  DG N   9     191.702 202.211 141.335  1.00 73.05           H  
ATOM    207  H1'  DG N   9     189.818 201.363 142.069  1.00 66.60           H  
ATOM    208  H8   DG N   9     189.618 204.069 144.564  1.00 68.03           H  
ATOM    209  H1   DG N   9     184.641 203.642 141.052  1.00 56.46           H  
ATOM    210  H21  DG N   9     186.187 201.270 139.399  1.00 60.68           H  
ATOM    211  H22  DG N   9     184.924 202.051 139.506  1.00 60.68           H  
ATOM    212  P    DT N  10     194.825 203.703 143.004  1.00 68.38           P  
ATOM    213  OP1  DT N  10     196.105 202.974 143.028  1.00 68.07           O  
ATOM    214  OP2  DT N  10     194.428 204.539 144.165  1.00 69.68           O  
ATOM    215  O5'  DT N  10     194.741 204.632 141.694  1.00 57.55           O  
ATOM    216  C5'  DT N  10     194.925 204.031 140.400  1.00 64.72           C  
ATOM    217  C4'  DT N  10     193.716 204.253 139.504  1.00 57.45           C  
ATOM    218  O4'  DT N  10     193.209 205.569 139.742  1.00 60.07           O  
ATOM    219  C3'  DT N  10     194.007 204.212 138.007  1.00 55.48           C  
ATOM    220  O3'  DT N  10     193.848 202.909 137.484  1.00 58.27           O  
ATOM    221  C2'  DT N  10     193.001 205.204 137.407  1.00 52.06           C  
ATOM    222  C1'  DT N  10     192.493 206.003 138.617  1.00 55.89           C  
ATOM    223  N1   DT N  10     192.664 207.467 138.503  1.00 49.52           N  
ATOM    224  C2   DT N  10     191.680 208.287 138.987  1.00 52.60           C  
ATOM    225  O2   DT N  10     190.669 207.872 139.506  1.00 55.11           O  
ATOM    226  N3   DT N  10     191.909 209.614 138.837  1.00 51.67           N  
ATOM    227  C4   DT N  10     193.007 210.216 138.270  1.00 56.91           C  
ATOM    228  O4   DT N  10     193.116 211.442 138.202  1.00 52.63           O  
ATOM    229  C5   DT N  10     194.025 209.296 137.785  1.00 58.37           C  
ATOM    230  C7   DT N  10     195.277 209.804 137.146  1.00 51.58           C  
ATOM    231  C6   DT N  10     193.798 207.976 137.928  1.00 58.59           C  
ATOM    232  H5'  DT N  10     195.067 203.078 140.510  1.00 77.63           H  
ATOM    233 H5''  DT N  10     195.706 204.420 139.978  1.00 77.63           H  
ATOM    234  H4'  DT N  10     193.031 203.600 139.719  1.00 68.91           H  
ATOM    235  H3'  DT N  10     194.911 204.522 137.842  1.00 66.55           H  
ATOM    236  H2'  DT N  10     193.441 205.792 136.773  1.00 62.44           H  
ATOM    237 H2''  DT N  10     192.269 204.730 136.983  1.00 62.44           H  
ATOM    238  H1'  DT N  10     191.553 205.807 138.749  1.00 67.04           H  
ATOM    239  H3   DT N  10     191.301 210.142 139.139  1.00 61.97           H  
ATOM    240  H71  DT N  10     195.262 210.774 137.131  1.00 61.86           H  
ATOM    241  H72  DT N  10     196.046 209.502 137.655  1.00 61.86           H  
ATOM    242  H73  DT N  10     195.338 209.468 136.239  1.00 61.86           H  
ATOM    243  H6   DT N  10     194.438 207.380 137.614  1.00 70.28           H  
ATOM    244  P    DA N  11     195.104 201.887 137.427  1.00 56.51           P  
ATOM    245  OP1  DA N  11     194.673 200.673 136.741  1.00 55.41           O  
ATOM    246  OP2  DA N  11     196.296 202.606 137.004  1.00 51.64           O  
ATOM    247  O5'  DA N  11     195.258 201.424 138.930  1.00 61.73           O  
ATOM    248  C5'  DA N  11     194.413 200.413 139.459  1.00 57.28           C  
ATOM    249  C4'  DA N  11     195.273 199.401 140.170  1.00 63.95           C  
ATOM    250  O4'  DA N  11     194.762 199.088 141.487  1.00 60.62           O  
ATOM    251  C3'  DA N  11     195.406 198.084 139.478  1.00 65.06           C  
ATOM    252  O3'  DA N  11     196.694 197.599 139.774  1.00 71.72           O  
ATOM    253  C2'  DA N  11     194.275 197.258 140.079  1.00 58.72           C  
ATOM    254  C1'  DA N  11     194.212 197.795 141.507  1.00 61.67           C  
ATOM    255  N9   DA N  11     192.898 197.952 142.064  1.00 59.00           N  
ATOM    256  C8   DA N  11     191.723 198.163 141.403  1.00 63.88           C  
ATOM    257  N7   DA N  11     190.697 198.344 142.199  1.00 61.71           N  
ATOM    258  C5   DA N  11     191.247 198.282 143.459  1.00 58.36           C  
ATOM    259  C6   DA N  11     190.688 198.383 144.741  1.00 57.64           C  
ATOM    260  N6   DA N  11     189.400 198.607 144.963  1.00 60.32           N  
ATOM    261  N1   DA N  11     191.521 198.268 145.792  1.00 62.76           N  
ATOM    262  C2   DA N  11     192.822 198.058 145.569  1.00 66.83           C  
ATOM    263  N3   DA N  11     193.462 197.930 144.406  1.00 62.78           N  
ATOM    264  C4   DA N  11     192.609 198.059 143.386  1.00 62.28           C  
ATOM    265  H5'  DA N  11     193.928 199.982 138.739  1.00 68.70           H  
ATOM    266 H5''  DA N  11     193.787 200.807 140.087  1.00 68.70           H  
ATOM    267  H4'  DA N  11     196.161 199.779 140.271  1.00 76.70           H  
ATOM    268  H3'  DA N  11     195.287 198.187 138.521  1.00 78.04           H  
ATOM    269  H2'  DA N  11     193.441 197.423 139.611  1.00 70.43           H  
ATOM    270 H2''  DA N  11     194.496 196.314 140.074  1.00 70.43           H  
ATOM    271  H1'  DA N  11     194.743 197.228 142.088  1.00 73.96           H  
ATOM    272  H8   DA N  11     191.653 198.161 140.476  1.00 76.62           H  
ATOM    273  H61  DA N  11     189.108 198.675 145.769  1.00 72.34           H  
ATOM    274  H62  DA N  11     188.856 198.682 144.301  1.00 72.34           H  
ATOM    275  H2   DA N  11     193.353 197.985 146.329  1.00 80.16           H  
ATOM    276  P    DG N  12     197.098 196.084 139.344  1.00 67.49           P  
ATOM    277  OP1  DG N  12     198.581 196.004 139.359  1.00 70.75           O  
ATOM    278  OP2  DG N  12     196.353 195.680 138.124  1.00 71.88           O  
ATOM    279  O5'  DG N  12     196.540 195.246 140.578  1.00 70.07           O  
ATOM    280  C5'  DG N  12     196.800 195.663 141.930  1.00 71.79           C  
ATOM    281  C4'  DG N  12     196.242 194.649 142.902  1.00 83.09           C  
ATOM    282  O4'  DG N  12     194.965 195.108 143.394  1.00 73.23           O  
ATOM    283  C3'  DG N  12     195.967 193.275 142.301  1.00 84.05           C  
ATOM    284  O3'  DG N  12     197.125 192.443 142.411  1.00 98.79           O  
ATOM    285  C2'  DG N  12     194.844 192.746 143.174  1.00 90.30           C  
ATOM    286  C1'  DG N  12     194.089 194.004 143.594  1.00 75.97           C  
ATOM    287  N9   DG N  12     192.868 194.257 142.836  1.00 68.39           N  
ATOM    288  C8   DG N  12     192.688 194.124 141.477  1.00 68.44           C  
ATOM    289  N7   DG N  12     191.473 194.407 141.089  1.00 68.10           N  
ATOM    290  C5   DG N  12     190.814 194.747 142.261  1.00 65.96           C  
ATOM    291  C6   DG N  12     189.471 195.148 142.470  1.00 63.95           C  
ATOM    292  O6   DG N  12     188.574 195.291 141.628  1.00 58.57           O  
ATOM    293  N1   DG N  12     189.213 195.394 143.819  1.00 64.04           N  
ATOM    294  C2   DG N  12     190.139 195.266 144.833  1.00 64.09           C  
ATOM    295  N2   DG N  12     189.719 195.542 146.072  1.00 64.81           N  
ATOM    296  N3   DG N  12     191.393 194.894 144.646  1.00 63.89           N  
ATOM    297  C4   DG N  12     191.660 194.652 143.347  1.00 67.33           C  
ATOM    298  P    DT N  13     196.961 190.861 142.583  1.00  0.00           P  
ATOM    299  OP1  DT N  13     197.875 190.419 143.667  1.00  0.00           O  
ATOM    300  OP2  DT N  13     197.061 190.239 141.238  1.00  0.00           O1-
ATOM    301  C5'  DT N  13     194.541 189.816 142.444  1.00  0.00           C  
ATOM    302  O5'  DT N  13     195.461 190.709 143.099  1.00  0.00           O  
ATOM    303  C4'  DT N  13     193.545 189.271 143.441  1.00  0.00           C  
ATOM    304  O4'  DT N  13     192.416 190.173 143.534  1.00  0.00           O  
ATOM    305  C3'  DT N  13     192.959 187.907 143.077  1.00  0.00           C  
ATOM    306  O3'  DT N  13     192.707 187.145 144.262  1.00  0.00           O  
ATOM    307  C2'  DT N  13     191.656 188.265 142.387  1.00  0.00           C  
ATOM    308  C1'  DT N  13     191.222 189.510 143.143  1.00  0.00           C  
ATOM    309  N1   DT N  13     190.423 190.455 142.343  1.00 20.00           N  
ATOM    310  C2   DT N  13     190.918 190.858 141.124  1.00 20.00           C  
ATOM    311  N3   DT N  13     190.113 191.738 140.444  1.00 20.00           N  
ATOM    312  C4   DT N  13     188.893 192.243 140.853  1.00 20.00           C  
ATOM    313  C5   DT N  13     188.436 191.778 142.143  1.00 20.00           C  
ATOM    314  C6   DT N  13     189.214 190.919 142.814  1.00 20.00           C  
ATOM    315  O2   DT N  13     191.984 190.469 140.676  1.00 20.00           O  
ATOM    316  O4   DT N  13     188.283 193.029 140.133  1.00 20.00           O  
ATOM    317  C7   DT N  13     187.125 192.270 142.669  1.00 20.00           C  
ATOM    318  P    DC N  14     192.837 185.551 144.231  1.00  0.00           P  
ATOM    319  OP1  DC N  14     194.248 185.199 144.530  1.00  0.00           O  
ATOM    320  OP2  DC N  14     192.207 185.062 142.978  1.00  0.00           O1-
ATOM    321  C5'  DC N  14     190.960 184.044 145.317  1.00  0.00           C  
ATOM    322  O5'  DC N  14     191.936 185.093 145.462  1.00  0.00           O  
ATOM    323  C4'  DC N  14     190.241 183.816 146.626  1.00  0.00           C  
ATOM    324  O4'  DC N  14     189.596 185.044 147.040  1.00  0.00           O  
ATOM    325  C3'  DC N  14     189.135 182.763 146.573  1.00  0.00           C  
ATOM    326  O3'  DC N  14     189.630 181.494 147.012  1.00  0.00           O  
ATOM    327  C2'  DC N  14     188.102 183.301 147.545  1.00  0.00           C  
ATOM    328  C1'  DC N  14     188.229 184.802 147.346  1.00  0.00           C  
ATOM    329  N1   DC N  14     187.421 185.329 146.237  1.00  0.00           N  
ATOM    330  C2   DC N  14     186.071 185.610 146.461  1.00  0.00           C  
ATOM    331  O2   DC N  14     185.597 185.410 147.590  1.00  0.00           O  
ATOM    332  N3   DC N  14     185.319 186.094 145.446  1.00  0.00           N  
ATOM    333  C4   DC N  14     185.868 186.296 144.247  1.00  0.00           C  
ATOM    334  N4   DC N  14     185.089 186.774 143.274  1.00  0.00           N  
ATOM    335  C5   DC N  14     187.242 186.016 143.990  1.00  0.00           C  
ATOM    336  C6   DC N  14     187.974 185.538 145.004  1.00  0.00           C  
ATOM    337  P    DT N  15     189.137 180.152 146.293  1.00  0.00           P  
ATOM    338  OP1  DT N  15     190.106 179.075 146.615  1.00  0.00           O  
ATOM    339  OP2  DT N  15     188.841 180.474 144.873  1.00  0.00           O1-
ATOM    340  C5'  DT N  15     187.756 179.195 148.327  1.00  0.00           C  
ATOM    341  O5'  DT N  15     187.765 179.829 147.035  1.00  0.00           O  
ATOM    342  C4'  DT N  15     186.354 178.762 148.689  1.00  0.00           C  
ATOM    343  O4'  DT N  15     185.440 179.860 148.479  1.00  0.00           O  
ATOM    344  C3'  DT N  15     185.801 177.616 147.849  1.00  0.00           C  
ATOM    345  O3'  DT N  15     186.123 176.359 148.453  1.00  0.00           O  
ATOM    346  C2'  DT N  15     184.304 177.858 147.892  1.00  0.00           C  
ATOM    347  C1'  DT N  15     184.187 179.376 148.005  1.00  0.00           C  
ATOM    348  N1   DT N  15     183.890 180.060 146.734  1.00 20.00           N  
ATOM    349  C2   DT N  15     182.585 180.083 146.298  1.00 20.00           C  
ATOM    350  N3   DT N  15     182.392 180.740 145.108  1.00 20.00           N  
ATOM    351  C4   DT N  15     183.351 181.361 144.331  1.00 20.00           C  
ATOM    352  C5   DT N  15     184.698 181.299 144.850  1.00 20.00           C  
ATOM    353  C6   DT N  15     184.897 180.661 146.010  1.00 20.00           C  
ATOM    354  O2   DT N  15     181.668 179.563 146.912  1.00 20.00           O  
ATOM    355  O4   DT N  15     183.027 181.913 143.283  1.00 20.00           O  
ATOM    356  C7   DT N  15     185.805 181.945 144.077  1.00 20.00           C  
ATOM    357  P    DG N  16     186.793 175.198 147.579  1.00  0.00           P  
ATOM    358  OP1  DG N  16     188.249 175.182 147.874  1.00  0.00           O  
ATOM    359  OP2  DG N  16     186.330 175.353 146.177  1.00  0.00           O1-
ATOM    360  C5'  DG N  16     185.888 173.751 149.594  1.00  0.00           C  
ATOM    361  O5'  DG N  16     186.145 173.874 148.182  1.00  0.00           O  
ATOM    362  C4'  DG N  16     184.504 173.189 149.825  1.00  0.00           C  
ATOM    363  O4'  DG N  16     183.569 173.838 148.930  1.00  0.00           O  
ATOM    364  C3'  DG N  16     184.369 171.692 149.551  1.00  0.00           C  
ATOM    365  O3'  DG N  16     183.401 171.111 150.430  1.00  0.00           O  
ATOM    366  C2'  DG N  16     183.875 171.650 148.118  1.00  0.00           C  
ATOM    367  C1'  DG N  16     182.991 172.885 148.048  1.00  0.00           C  
ATOM    368  N9   DG N  16     182.912 173.492 146.724  1.00 20.00           N  
ATOM    369  C8   DG N  16     183.950 173.721 145.854  1.00 20.00           C  
ATOM    370  N7   DG N  16     183.570 174.283 144.738  1.00 20.00           N  
ATOM    371  C5   DG N  16     182.197 174.434 144.881  1.00 20.00           C  
ATOM    372  C4   DG N  16     181.776 173.951 146.102  1.00 20.00           C  
ATOM    373  N1   DG N  16     179.952 174.944 144.531  1.00 20.00           N  
ATOM    374  C2   DG N  16     179.636 174.436 145.770  1.00 20.00           C  
ATOM    375  N3   DG N  16     180.524 173.920 146.608  1.00 20.00           N  
ATOM    376  C6   DG N  16     181.234 174.986 143.990  1.00 20.00           C  
ATOM    377  O6   DG N  16     181.411 175.465 142.863  1.00 20.00           O  
ATOM    378  N2   DG N  16     178.342 174.484 146.115  1.00 20.00           N  
ATOM    379  P    DA N  17     183.710 169.716 151.150  1.00 50.00           P  
ATOM    380  C5'  DA N  17     181.538 168.778 149.970  1.00 50.00           C  
ATOM    381  O5'  DA N  17     182.951 168.659 150.230  1.00 50.00           O  
ATOM    382  C4'  DA N  17     180.829 167.492 150.326  1.00 50.00           C  
ATOM    383  O4'  DA N  17     179.587 167.799 151.005  1.00 50.00           O  
ATOM    384  C3'  DA N  17     180.451 166.613 149.132  1.00 50.00           C  
ATOM    385  O3'  DA N  17     180.619 165.230 149.459  1.00 50.00           O  
ATOM    386  C2'  DA N  17     178.981 166.924 148.921  1.00 50.00           C  
ATOM    387  C1'  DA N  17     178.506 167.164 150.341  1.00 50.00           C  
ATOM    388  N1   DA N  17     173.425 167.403 151.080  1.00 50.00           N  
ATOM    389  C2   DA N  17     174.281 166.374 151.038  1.00 50.00           C  
ATOM    390  N3   DA N  17     175.597 166.381 150.841  1.00 50.00           N  
ATOM    391  C4   DA N  17     176.044 167.636 150.670  1.00 50.00           C  
ATOM    392  C5   DA N  17     175.288 168.795 150.686  1.00 50.00           C  
ATOM    393  C6   DA N  17     173.907 168.652 150.904  1.00 50.00           C  
ATOM    394  N6   DA N  17     173.054 169.678 150.946  1.00 50.00           N  
ATOM    395  N7   DA N  17     176.090 169.907 150.473  1.00 50.00           N  
ATOM    396  C8   DA N  17     177.293 169.405 150.336  1.00 50.00           C  
ATOM    397  N9   DA N  17     177.339 168.037 150.445  1.00 50.00           N  
ATOM    398  OP1  DA N  17     183.055 169.729 152.483  1.00 50.00           O  
ATOM    399  OP2  DA N  17     185.170 169.463 151.051  1.00 50.00           O1-
ATOM    400  P    DC N  18     181.233 163.820 148.489  1.00 34.98           P  
ATOM    401  OP1  DC N  18     182.147 162.685 148.772  1.00 34.98           O  
ATOM    402  OP2  DC N  18     181.266 164.473 147.155  1.00 34.98           O  
ATOM    403  O5'  DC N  18     179.742 163.341 148.785  1.00 34.98           O  
ATOM    404  C5'  DC N  18     179.490 162.140 149.538  1.00 34.98           C  
ATOM    405  C4'  DC N  18     178.145 161.557 149.172  1.00 34.98           C  
ATOM    406  O4'  DC N  18     177.158 162.614 149.103  1.00 34.98           O  
ATOM    407  C3'  DC N  18     178.100 160.833 147.823  1.00 34.98           C  
ATOM    408  O3'  DC N  18     177.517 159.532 147.969  1.00 34.98           O  
ATOM    409  C2'  DC N  18     177.242 161.732 146.947  1.00 34.98           C  
ATOM    410  C1'  DC N  18     176.352 162.431 147.955  1.00 34.98           C  
ATOM    411  N1   DC N  18     175.865 163.753 147.531  1.00 34.98           N  
ATOM    412  C2   DC N  18     174.487 163.987 147.509  1.00 34.98           C  
ATOM    413  O2   DC N  18     173.719 163.073 147.845  1.00 34.98           O  
ATOM    414  N3   DC N  18     174.028 165.199 147.122  1.00 34.98           N  
ATOM    415  C4   DC N  18     174.889 166.156 146.767  1.00 34.98           C  
ATOM    416  N4   DC N  18     174.392 167.338 146.392  1.00 34.98           N  
ATOM    417  C5   DC N  18     176.299 165.944 146.781  1.00 34.98           C  
ATOM    418  C6   DC N  18     176.738 164.739 147.167  1.00 34.98           C  
ATOM    419  P    DG N  19     177.509 158.513 146.731  1.00 30.49           P  
ATOM    420  OP1  DG N  19     177.766 157.155 147.250  1.00 30.49           O  
ATOM    421  OP2  DG N  19     178.401 159.062 145.688  1.00 30.49           O  
ATOM    422  O5'  DG N  19     176.002 158.574 146.233  1.00 30.49           O  
ATOM    423  C5'  DG N  19     174.962 158.564 147.196  1.00 30.49           C  
ATOM    424  C4'  DG N  19     173.603 158.556 146.539  1.00 30.49           C  
ATOM    425  O4'  DG N  19     173.141 159.912 146.349  1.00 30.49           O  
ATOM    426  C3'  DG N  19     173.553 157.893 145.175  1.00 30.49           C  
ATOM    427  O3'  DG N  19     172.370 157.152 145.076  1.00 30.49           O  
ATOM    428  C2'  DG N  19     173.564 159.081 144.214  1.00 30.49           C  
ATOM    429  C1'  DG N  19     172.788 160.112 145.003  1.00 30.49           C  
ATOM    430  N9   DG N  19     173.131 161.470 144.659  1.00 30.49           N  
ATOM    431  C8   DG N  19     174.381 162.012 144.632  1.00 30.49           C  
ATOM    432  N7   DG N  19     174.389 163.267 144.314  1.00 30.49           N  
ATOM    433  C5   DG N  19     173.059 163.568 144.123  1.00 30.49           C  
ATOM    434  C6   DG N  19     172.464 164.772 143.762  1.00 30.49           C  
ATOM    435  O6   DG N  19     173.010 165.846 143.530  1.00 30.49           O  
ATOM    436  N1   DG N  19     171.091 164.656 143.653  1.00 30.49           N  
ATOM    437  C2   DG N  19     170.387 163.521 143.895  1.00 30.49           C  
ATOM    438  N2   DG N  19     169.062 163.609 143.762  1.00 30.49           N  
ATOM    439  N3   DG N  19     170.938 162.378 144.243  1.00 30.49           N  
ATOM    440  C4   DG N  19     172.273 162.478 144.337  1.00 30.49           C  
ATOM    441  P    DG N  20     172.096 156.221 143.808  1.00 30.94           P  
ATOM    442  OP1  DG N  20     171.303 155.079 144.293  1.00 30.94           O  
ATOM    443  OP2  DG N  20     173.362 156.015 143.088  1.00 30.94           O  
ATOM    444  O5'  DG N  20     171.171 157.125 142.902  1.00 30.94           O  
ATOM    445  C5'  DG N  20     170.193 157.910 143.517  1.00 30.94           C  
ATOM    446  C4'  DG N  20     169.516 158.827 142.532  1.00 30.94           C  
ATOM    447  O4'  DG N  20     170.158 160.125 142.530  1.00 30.94           O  
ATOM    448  C3'  DG N  20     169.532 158.355 141.079  1.00 30.94           C  
ATOM    449  O3'  DG N  20     168.304 158.681 140.513  1.00 30.94           O  
ATOM    450  C2'  DG N  20     170.629 159.212 140.480  1.00 30.94           C  
ATOM    451  C1'  DG N  20     170.338 160.504 141.196  1.00 30.94           C  
ATOM    452  N9   DG N  20     171.406 161.479 141.114  1.00 30.94           N  
ATOM    453  C8   DG N  20     172.740 161.278 141.342  1.00 30.94           C  
ATOM    454  N7   DG N  20     173.449 162.350 141.184  1.00 30.94           N  
ATOM    455  C5   DG N  20     172.529 163.310 140.823  1.00 30.94           C  
ATOM    456  C6   DG N  20     172.712 164.659 140.501  1.00 30.94           C  
ATOM    457  O6   DG N  20     173.756 165.305 140.497  1.00 30.94           O  
ATOM    458  N1   DG N  20     171.516 165.274 140.190  1.00 30.94           N  
ATOM    459  C2   DG N  20     170.304 164.655 140.178  1.00 30.94           C  
ATOM    460  N2   DG N  20     169.264 165.410 139.843  1.00 30.94           N  
ATOM    461  N3   DG N  20     170.123 163.389 140.459  1.00 30.94           N  
ATOM    462  C4   DG N  20     171.273 162.785 140.776  1.00 30.94           C  
ATOM    463  P    DC N  21     167.709 157.864 139.273  1.00 37.92           P  
ATOM    464  OP1  DC N  21     167.161 156.603 139.809  1.00 37.92           O  
ATOM    465  OP2  DC N  21     168.717 157.850 138.193  1.00 37.92           O  
ATOM    466  O5'  DC N  21     166.497 158.770 138.807  1.00 37.92           O  
ATOM    467  C5'  DC N  21     166.414 160.109 139.271  1.00 37.92           C  
ATOM    468  C4'  DC N  21     166.497 161.085 138.119  1.00 37.92           C  
ATOM    469  O4'  DC N  21     167.695 161.903 138.239  1.00 37.92           O  
ATOM    470  C3'  DC N  21     166.580 160.433 136.749  1.00 37.92           C  
ATOM    471  O3'  DC N  21     165.816 161.174 135.846  1.00 37.92           O  
ATOM    472  C2'  DC N  21     168.063 160.537 136.427  1.00 37.92           C  
ATOM    473  C1'  DC N  21     168.357 161.904 136.997  1.00 37.92           C  
ATOM    474  N1   DC N  21     169.782 162.163 137.221  1.00 37.92           N  
ATOM    475  C2   DC N  21     170.272 163.456 137.087  1.00 37.92           C  
ATOM    476  O2   DC N  21     169.499 164.354 136.772  1.00 37.92           O  
ATOM    477  N3   DC N  21     171.579 163.685 137.302  1.00 37.92           N  
ATOM    478  C4   DC N  21     172.376 162.678 137.632  1.00 37.92           C  
ATOM    479  N4   DC N  21     173.663 162.947 137.834  1.00 37.92           N  
ATOM    480  C5   DC N  21     171.894 161.350 137.770  1.00 37.92           C  
ATOM    481  C6   DC N  21     170.600 161.144 137.553  1.00 37.92           C  
ATOM    482  P    DG N  22     165.005 160.423 134.693  1.00 47.13           P  
ATOM    483  OP1  DG N  22     163.615 160.263 135.156  1.00 47.13           O  
ATOM    484  OP2  DG N  22     165.782 159.232 134.312  1.00 47.13           O  
ATOM    485  O5'  DG N  22     165.042 161.456 133.481  1.00 47.13           O  
ATOM    486  C5'  DG N  22     164.264 162.645 133.533  1.00 47.13           C  
ATOM    487  C4'  DG N  22     164.971 163.811 132.857  1.00 47.13           C  
ATOM    488  O4'  DG N  22     166.279 163.992 133.452  1.00 47.13           O  
ATOM    489  C3'  DG N  22     165.212 163.660 131.357  1.00 47.13           C  
ATOM    490  O3'  DG N  22     165.095 164.927 130.720  1.00 47.13           O  
ATOM    491  C2'  DG N  22     166.643 163.161 131.317  1.00 47.13           C  
ATOM    492  C1'  DG N  22     167.257 163.962 132.444  1.00 47.13           C  
ATOM    493  N9   DG N  22     168.446 163.347 132.994  1.00 47.13           N  
ATOM    494  C8   DG N  22     168.591 162.042 133.356  1.00 47.13           C  
ATOM    495  N7   DG N  22     169.766 161.765 133.829  1.00 47.13           N  
ATOM    496  C5   DG N  22     170.440 162.963 133.776  1.00 47.13           C  
ATOM    497  C6   DG N  22     171.751 163.265 134.148  1.00 47.13           C  
ATOM    498  O6   DG N  22     172.593 162.507 134.620  1.00 47.13           O  
ATOM    499  N1   DG N  22     172.053 164.595 133.938  1.00 47.13           N  
ATOM    500  C2   DG N  22     171.192 165.520 133.416  1.00 47.13           C  
ATOM    501  N2   DG N  22     171.667 166.761 133.280  1.00 47.13           N  
ATOM    502  N3   DG N  22     169.954 165.248 133.052  1.00 47.13           N  
ATOM    503  C4   DG N  22     169.649 163.950 133.262  1.00 47.13           C  
ATOM    504  P    DA N  23     164.938 165.041 129.121  1.00 52.89           P  
ATOM    505  OP1  DA N  23     163.617 165.638 128.859  1.00 52.89           O  
ATOM    506  OP2  DA N  23     165.302 163.775 128.456  1.00 52.89           O  
ATOM    507  O5'  DA N  23     166.028 166.123 128.713  1.00 52.89           O  
ATOM    508  C5'  DA N  23     165.697 167.488 128.758  1.00 52.89           C  
ATOM    509  C4'  DA N  23     166.929 168.350 128.925  1.00 52.89           C  
ATOM    510  O4'  DA N  23     167.913 167.663 129.738  1.00 52.89           O  
ATOM    511  C3'  DA N  23     167.646 168.712 127.644  1.00 52.89           C  
ATOM    512  O3'  DA N  23     168.237 169.983 127.821  1.00 52.89           O  
ATOM    513  C2'  DA N  23     168.677 167.591 127.535  1.00 52.89           C  
ATOM    514  C1'  DA N  23     169.085 167.424 128.980  1.00 52.89           C  
ATOM    515  N9   DA N  23     169.549 166.089 129.329  1.00 52.89           N  
ATOM    516  C8   DA N  23     168.815 164.950 129.322  1.00 52.89           C  
ATOM    517  N7   DA N  23     169.470 163.894 129.728  1.00 52.89           N  
ATOM    518  C5   DA N  23     170.715 164.377 130.036  1.00 52.89           C  
ATOM    519  C6   DA N  23     171.867 163.756 130.522  1.00 52.89           C  
ATOM    520  N6   DA N  23     171.937 162.455 130.786  1.00 52.89           N  
ATOM    521  N1   DA N  23     172.952 164.519 130.720  1.00 52.89           N  
ATOM    522  C2   DA N  23     172.878 165.821 130.448  1.00 52.89           C  
ATOM    523  N3   DA N  23     171.843 166.519 129.993  1.00 52.89           N  
ATOM    524  C4   DA N  23     170.785 165.730 129.806  1.00 52.89           C  
ATOM    525  P    DA N  24     169.280 170.591 126.767  1.00 59.88           P  
ATOM    526  OP1  DA N  24     169.159 172.058 126.862  1.00 59.88           O  
ATOM    527  OP2  DA N  24     169.146 169.950 125.441  1.00 59.88           O  
ATOM    528  O5'  DA N  24     170.684 170.209 127.398  1.00 59.88           O  
ATOM    529  C5'  DA N  24     171.550 171.236 127.837  1.00 59.88           C  
ATOM    530  C4'  DA N  24     172.988 170.921 127.480  1.00 59.88           C  
ATOM    531  O4'  DA N  24     173.269 169.529 127.766  1.00 59.88           O  
ATOM    532  C3'  DA N  24     173.349 171.112 126.017  1.00 59.88           C  
ATOM    533  O3'  DA N  24     174.691 171.527 125.928  1.00 59.88           O  
ATOM    534  C2'  DA N  24     173.152 169.710 125.436  1.00 59.88           C  
ATOM    535  C1'  DA N  24     173.659 168.860 126.584  1.00 59.88           C  
ATOM    536  N9   DA N  24     173.114 167.516 126.656  1.00 59.88           N  
ATOM    537  C8   DA N  24     171.857 167.102 126.351  1.00 59.88           C  
ATOM    538  N7   DA N  24     171.658 165.822 126.574  1.00 59.88           N  
ATOM    539  C5   DA N  24     172.871 165.384 127.066  1.00 59.88           C  
ATOM    540  C6   DA N  24     173.341 164.124 127.497  1.00 59.88           C  
ATOM    541  N6   DA N  24     172.601 163.016 127.497  1.00 59.88           N  
ATOM    542  N1   DA N  24     174.620 164.048 127.930  1.00 59.88           N  
ATOM    543  C2   DA N  24     175.358 165.154 127.921  1.00 59.88           C  
ATOM    544  N3   DA N  24     175.027 166.378 127.550  1.00 59.88           N  
ATOM    545  C4   DA N  24     173.765 166.424 127.130  1.00 59.88           C  
ATOM    546  P    DT N  25     175.136 172.495 124.737  1.00 69.87           P  
ATOM    547  OP1  DT N  25     176.348 173.228 125.158  1.00 69.87           O  
ATOM    548  OP2  DT N  25     173.931 173.245 124.338  1.00 69.87           O  
ATOM    549  O5'  DT N  25     175.459 171.488 123.545  1.00 69.87           O  
ATOM    550  C5'  DT N  25     176.787 171.299 123.114  1.00 69.87           C  
ATOM    551  C4'  DT N  25     177.556 170.398 124.063  1.00 69.87           C  
ATOM    552  O4'  DT N  25     176.699 169.322 124.552  1.00 69.87           O  
ATOM    553  C3'  DT N  25     178.745 169.696 123.430  1.00 69.87           C  
ATOM    554  O3'  DT N  25     179.718 169.465 124.415  1.00 69.87           O  
ATOM    555  C2'  DT N  25     178.111 168.395 122.988  1.00 69.87           C  
ATOM    556  C1'  DT N  25     177.318 168.094 124.236  1.00 69.87           C  
ATOM    557  N1   DT N  25     176.286 167.058 124.073  1.00 69.87           N  
ATOM    558  C2   DT N  25     176.568 165.772 124.444  1.00 69.87           C  
ATOM    559  O2   DT N  25     177.650 165.422 124.872  1.00 69.87           O  
ATOM    560  N3   DT N  25     175.548 164.892 124.260  1.00 69.87           N  
ATOM    561  C4   DT N  25     174.293 165.166 123.778  1.00 69.87           C  
ATOM    562  O4   DT N  25     173.437 164.306 123.660  1.00 69.87           O  
ATOM    563  C5   DT N  25     174.059 166.537 123.426  1.00 69.87           C  
ATOM    564  C7   DT N  25     172.730 166.957 122.888  1.00 69.87           C  
ATOM    565  C6   DT N  25     175.059 167.405 123.581  1.00 69.87           C  
ATOM    566  P    DA N  26     181.267 169.647 124.061  1.00 80.44           P  
ATOM    567  OP1  DA N  26     181.974 170.083 125.284  1.00 80.44           O  
ATOM    568  OP2  DA N  26     181.328 170.460 122.831  1.00 80.44           O  
ATOM    569  O5'  DA N  26     181.741 168.176 123.686  1.00 80.44           O  
ATOM    570  C5'  DA N  26     181.208 167.059 124.377  1.00 80.44           C  
ATOM    571  C4'  DA N  26     182.148 165.880 124.283  1.00 80.44           C  
ATOM    572  O4'  DA N  26     181.387 164.668 124.087  1.00 80.44           O  
ATOM    573  C3'  DA N  26     183.077 165.903 123.099  1.00 80.44           C  
ATOM    574  O3'  DA N  26     184.093 164.939 123.316  1.00 80.44           O  
ATOM    575  C2'  DA N  26     182.125 165.462 122.000  1.00 80.44           C  
ATOM    576  C1'  DA N  26     181.357 164.347 122.706  1.00 80.44           C  
ATOM    577  N9   DA N  26     179.962 164.263 122.335  1.00 80.44           N  
ATOM    578  C8   DA N  26     179.148 165.295 122.009  1.00 80.44           C  
ATOM    579  N7   DA N  26     177.912 164.941 121.764  1.00 80.44           N  
ATOM    580  C5   DA N  26     177.912 163.582 121.981  1.00 80.44           C  
ATOM    581  C6   DA N  26     176.909 162.608 121.873  1.00 80.44           C  
ATOM    582  N6   DA N  26     175.651 162.889 121.537  1.00 80.44           N  
ATOM    583  N1   DA N  26     177.246 161.334 122.133  1.00 80.44           N  
ATOM    584  C2   DA N  26     178.514 161.052 122.457  1.00 80.44           C  
ATOM    585  N3   DA N  26     179.542 161.888 122.600  1.00 80.44           N  
ATOM    586  C4   DA N  26     179.172 163.145 122.330  1.00 80.44           C  
ATOM    587  P    DC N  27     185.457 164.950 122.471  1.00 87.33           P  
ATOM    588  OP1  DC N  27     186.551 165.189 123.432  1.00 87.33           O  
ATOM    589  OP2  DC N  27     185.298 165.839 121.301  1.00 87.33           O  
ATOM    590  O5'  DC N  27     185.566 163.446 121.949  1.00 87.33           O  
ATOM    591  C5'  DC N  27     184.834 162.421 122.616  1.00 87.33           C  
ATOM    592  C4'  DC N  27     184.374 161.339 121.648  1.00 87.33           C  
ATOM    593  O4'  DC N  27     182.956 161.478 121.371  1.00 87.33           O  
ATOM    594  C3'  DC N  27     185.053 161.334 120.271  1.00 87.33           C  
ATOM    595  O3'  DC N  27     185.140 159.999 119.810  1.00 87.33           O  
ATOM    596  C2'  DC N  27     184.036 162.091 119.433  1.00 87.33           C  
ATOM    597  C1'  DC N  27     182.790 161.434 119.976  1.00 87.33           C  
ATOM    598  N1   DC N  27     181.527 162.087 119.625  1.00 87.33           N  
ATOM    599  C2   DC N  27     180.374 161.328 119.627  1.00 87.33           C  
ATOM    600  O2   DC N  27     180.454 160.136 119.923  1.00 87.33           O  
ATOM    601  N3   DC N  27     179.202 161.914 119.324  1.00 87.33           N  
ATOM    602  C4   DC N  27     179.168 163.205 119.010  1.00 87.33           C  
ATOM    603  N4   DC N  27     177.982 163.739 118.718  1.00 87.33           N  
ATOM    604  C5   DC N  27     180.342 164.005 119.004  1.00 87.33           C  
ATOM    605  C6   DC N  27     181.494 163.399 119.291  1.00 87.33           C  
ATOM    606  P    DC N  28     186.437 159.096 120.089  1.00 83.79           P  
ATOM    607  OP1  DC N  28     186.703 159.048 121.543  1.00 83.79           O  
ATOM    608  OP2  DC N  28     187.489 159.566 119.163  1.00 83.79           O  
ATOM    609  O5'  DC N  28     185.969 157.640 119.620  1.00 83.79           O  
ATOM    610  C5'  DC N  28     184.669 157.169 119.965  1.00 83.79           C  
ATOM    611  C4'  DC N  28     183.990 156.519 118.772  1.00 83.79           C  
ATOM    612  O4'  DC N  28     182.802 157.277 118.408  1.00 83.79           O  
ATOM    613  C3'  DC N  28     184.840 156.446 117.502  1.00 83.79           C  
ATOM    614  O3'  DC N  28     184.562 155.234 116.815  1.00 83.79           O  
ATOM    615  C2'  DC N  28     184.342 157.651 116.712  1.00 83.79           C  
ATOM    616  C1'  DC N  28     182.865 157.589 117.036  1.00 83.79           C  
ATOM    617  N1   DC N  28     182.144 158.853 116.800  1.00 83.79           N  
ATOM    618  C2   DC N  28     180.767 158.823 116.668  1.00 83.79           C  
ATOM    619  O2   DC N  28     180.190 157.743 116.767  1.00 83.79           O  
ATOM    620  N3   DC N  28     180.102 159.977 116.449  1.00 83.79           N  
ATOM    621  C4   DC N  28     180.771 161.125 116.349  1.00 83.79           C  
ATOM    622  N4   DC N  28     180.073 162.243 116.127  1.00 83.79           N  
ATOM    623  C5   DC N  28     182.185 161.176 116.474  1.00 83.79           C  
ATOM    624  C6   DC N  28     182.827 160.024 116.696  1.00 83.79           C  
ATOM    625  P    DC N  29     185.645 154.576 115.825  1.00 85.34           P  
ATOM    626  OP1  DC N  29     186.508 153.688 116.632  1.00 85.34           O  
ATOM    627  OP2  DC N  29     186.254 155.636 114.991  1.00 85.34           O  
ATOM    628  O5'  DC N  29     184.750 153.673 114.864  1.00 85.34           O  
ATOM    629  C5'  DC N  29     183.528 153.145 115.346  1.00 85.34           C  
ATOM    630  C4'  DC N  29     182.411 153.389 114.353  1.00 85.34           C  
ATOM    631  O4'  DC N  29     181.958 154.758 114.460  1.00 85.34           O  
ATOM    632  C3'  DC N  29     182.800 153.180 112.882  1.00 85.34           C  
ATOM    633  O3'  DC N  29     181.923 152.246 112.271  1.00 85.34           O  
ATOM    634  C2'  DC N  29     182.656 154.569 112.261  1.00 85.34           C  
ATOM    635  C1'  DC N  29     181.636 155.211 113.178  1.00 85.34           C  
ATOM    636  N1   DC N  29     181.680 156.686 113.161  1.00 85.34           N  
ATOM    637  C2   DC N  29     180.502 157.388 112.971  1.00 85.34           C  
ATOM    638  O2   DC N  29     179.457 156.754 112.838  1.00 85.34           O  
ATOM    639  N3   DC N  29     180.539 158.735 112.945  1.00 85.34           N  
ATOM    640  C4   DC N  29     181.696 159.370 113.092  1.00 85.34           C  
ATOM    641  N4   DC N  29     181.683 160.703 113.059  1.00 85.34           N  
ATOM    642  C5   DC N  29     182.919 158.668 113.282  1.00 85.34           C  
ATOM    643  C6   DC N  29     182.865 157.337 113.306  1.00 85.34           C  
TER     644       DC N  29                                                      
ATOM    645  O5'  DG T   1     172.381 163.248 109.116  1.00153.75           O  
ATOM    646  C5'  DG T   1     171.251 162.369 109.207  1.00153.75           C  
ATOM    647  C4'  DG T   1     171.527 161.237 110.182  1.00153.75           C  
ATOM    648  O4'  DG T   1     172.966 161.080 110.344  1.00153.75           O  
ATOM    649  C3'  DG T   1     171.002 161.466 111.596  1.00153.75           C  
ATOM    650  O3'  DG T   1     170.774 160.210 112.220  1.00153.75           O  
ATOM    651  C2'  DG T   1     172.187 162.163 112.233  1.00153.75           C  
ATOM    652  C1'  DG T   1     173.277 161.259 111.708  1.00153.75           C  
ATOM    653  N9   DG T   1     174.633 161.775 111.849  1.00153.75           N  
ATOM    654  C8   DG T   1     175.053 163.080 111.810  1.00153.75           C  
ATOM    655  N7   DG T   1     176.343 163.210 111.968  1.00153.75           N  
ATOM    656  C5   DG T   1     176.791 161.911 112.129  1.00153.75           C  
ATOM    657  C6   DG T   1     178.092 161.412 112.340  1.00153.75           C  
ATOM    658  O6   DG T   1     179.151 162.040 112.434  1.00153.75           O  
ATOM    659  N1   DG T   1     178.097 160.028 112.449  1.00153.75           N  
ATOM    660  C2   DG T   1     176.985 159.232 112.360  1.00153.75           C  
ATOM    661  N2   DG T   1     177.170 157.915 112.479  1.00153.75           N  
ATOM    662  N3   DG T   1     175.769 159.689 112.167  1.00153.75           N  
ATOM    663  C4   DG T   1     175.748 161.027 112.056  1.00153.75           C  
ATOM    664  P    DG T   2     169.411 159.936 113.022  1.00150.75           P  
ATOM    665  OP1  DG T   2     168.304 160.316 112.127  1.00150.75           O  
ATOM    666  OP2  DG T   2     169.480 160.547 114.365  1.00150.75           O  
ATOM    667  O5'  DG T   2     169.385 158.353 113.192  1.00150.75           O  
ATOM    668  C5'  DG T   2     170.446 157.579 112.666  1.00150.75           C  
ATOM    669  C4'  DG T   2     171.295 156.970 113.772  1.00150.75           C  
ATOM    670  O4'  DG T   2     172.568 157.659 113.869  1.00150.75           O  
ATOM    671  C3'  DG T   2     170.707 157.020 115.182  1.00150.75           C  
ATOM    672  O3'  DG T   2     171.186 155.919 115.905  1.00150.75           O  
ATOM    673  C2'  DG T   2     171.358 158.279 115.727  1.00150.75           C  
ATOM    674  C1'  DG T   2     172.755 158.043 115.210  1.00150.75           C  
ATOM    675  N9   DG T   2     173.618 159.200 115.229  1.00150.75           N  
ATOM    676  C8   DG T   2     173.260 160.510 115.102  1.00150.75           C  
ATOM    677  N7   DG T   2     174.275 161.326 115.126  1.00150.75           N  
ATOM    678  C5   DG T   2     175.367 160.493 115.291  1.00150.75           C  
ATOM    679  C6   DG T   2     176.739 160.796 115.390  1.00150.75           C  
ATOM    680  O6   DG T   2     177.288 161.902 115.364  1.00150.75           O  
ATOM    681  N1   DG T   2     177.504 159.649 115.547  1.00150.75           N  
ATOM    682  C2   DG T   2     177.004 158.374 115.604  1.00150.75           C  
ATOM    683  N2   DG T   2     177.891 157.388 115.748  1.00150.75           N  
ATOM    684  N3   DG T   2     175.726 158.080 115.500  1.00150.75           N  
ATOM    685  C4   DG T   2     174.971 159.184 115.346  1.00150.75           C  
ATOM    686  P    DG T   3     170.430 154.505 115.925  1.00144.45           P  
ATOM    687  OP1  DG T   3     170.060 154.074 114.561  1.00144.45           O  
ATOM    688  OP2  DG T   3     169.393 154.583 116.974  1.00144.45           O  
ATOM    689  O5'  DG T   3     171.579 153.543 116.477  1.00144.45           O  
ATOM    690  C5'  DG T   3     172.946 153.971 116.390  1.00144.45           C  
ATOM    691  C4'  DG T   3     173.505 154.318 117.761  1.00144.45           C  
ATOM    692  O4'  DG T   3     174.140 155.621 117.725  1.00144.45           O  
ATOM    693  C3'  DG T   3     172.466 154.390 118.885  1.00144.45           C  
ATOM    694  O3'  DG T   3     172.751 153.436 119.888  1.00144.45           O  
ATOM    695  C2'  DG T   3     172.577 155.825 119.411  1.00144.45           C  
ATOM    696  C1'  DG T   3     173.969 156.221 118.982  1.00144.45           C  
ATOM    697  N9   DG T   3     174.117 157.655 118.837  1.00144.45           N  
ATOM    698  C8   DG T   3     173.117 158.570 118.666  1.00144.45           C  
ATOM    699  N7   DG T   3     173.542 159.792 118.558  1.00144.45           N  
ATOM    700  C5   DG T   3     174.913 159.678 118.676  1.00144.45           C  
ATOM    701  C6   DG T   3     175.908 160.668 118.641  1.00144.45           C  
ATOM    702  O6   DG T   3     175.772 161.885 118.491  1.00144.45           O  
ATOM    703  N1   DG T   3     177.171 160.124 118.792  1.00144.45           N  
ATOM    704  C2   DG T   3     177.439 158.791 118.963  1.00144.45           C  
ATOM    705  N2   DG T   3     178.721 158.456 119.095  1.00144.45           N  
ATOM    706  N3   DG T   3     176.515 157.852 118.999  1.00144.45           N  
ATOM    707  C4   DG T   3     175.280 158.366 118.850  1.00144.45           C  
ATOM    708  P    DT T   4     171.749 153.261 121.129  1.00137.01           P  
ATOM    709  OP1  DT T   4     171.856 151.869 121.606  1.00137.01           O  
ATOM    710  OP2  DT T   4     170.420 153.766 120.729  1.00137.01           O  
ATOM    711  O5'  DT T   4     172.352 154.243 122.236  1.00137.01           O  
ATOM    712  C5'  DT T   4     173.080 153.715 123.333  1.00137.01           C  
ATOM    713  C4'  DT T   4     174.567 153.656 123.040  1.00137.01           C  
ATOM    714  O4'  DT T   4     174.940 154.779 122.207  1.00137.01           O  
ATOM    715  C3'  DT T   4     175.441 153.799 124.267  1.00137.01           C  
ATOM    716  O3'  DT T   4     176.739 153.344 123.982  1.00137.01           O  
ATOM    717  C2'  DT T   4     175.432 155.296 124.428  1.00137.01           C  
ATOM    718  C1'  DT T   4     175.661 155.710 122.989  1.00137.01           C  
ATOM    719  N1   DT T   4     175.170 157.047 122.660  1.00137.01           N  
ATOM    720  C2   DT T   4     176.062 158.073 122.552  1.00137.01           C  
ATOM    721  O2   DT T   4     177.253 157.939 122.741  1.00137.01           O  
ATOM    722  N3   DT T   4     175.510 159.274 122.218  1.00137.01           N  
ATOM    723  C4   DT T   4     174.180 159.542 121.980  1.00137.01           C  
ATOM    724  O4   DT T   4     173.783 160.656 121.687  1.00137.01           O  
ATOM    725  C5   DT T   4     173.294 158.415 122.103  1.00137.01           C  
ATOM    726  C7   DT T   4     171.823 158.581 121.881  1.00137.01           C  
ATOM    727  C6   DT T   4     173.827 157.235 122.435  1.00137.01           C  
ATOM    728  P    DA T   5     177.693 152.868 125.177  1.00125.87           P  
ATOM    729  OP1  DA T   5     178.838 152.152 124.580  1.00125.87           O  
ATOM    730  OP2  DA T   5     176.822 152.195 126.161  1.00125.87           O  
ATOM    731  O5'  DA T   5     178.218 154.228 125.839  1.00125.87           O  
ATOM    732  C5'  DA T   5     179.073 155.088 125.107  1.00125.87           C  
ATOM    733  C4'  DA T   5     179.530 156.260 125.955  1.00125.87           C  
ATOM    734  O4'  DA T   5     178.823 157.469 125.560  1.00125.87           O  
ATOM    735  C3'  DA T   5     179.302 156.115 127.452  1.00125.87           C  
ATOM    736  O3'  DA T   5     180.389 156.700 128.133  1.00125.87           O  
ATOM    737  C2'  DA T   5     178.025 156.919 127.660  1.00125.87           C  
ATOM    738  C1'  DA T   5     178.242 158.067 126.699  1.00125.87           C  
ATOM    739  N9   DA T   5     177.012 158.733 126.279  1.00125.87           N  
ATOM    740  C8   DA T   5     175.776 158.179 126.176  1.00125.87           C  
ATOM    741  N7   DA T   5     174.858 158.995 125.739  1.00125.87           N  
ATOM    742  C5   DA T   5     175.539 160.173 125.545  1.00125.87           C  
ATOM    743  C6   DA T   5     175.127 161.438 125.106  1.00125.87           C  
ATOM    744  N6   DA T   5     173.873 161.716 124.761  1.00125.87           N  
ATOM    745  N1   DA T   5     176.053 162.407 125.027  1.00125.87           N  
ATOM    746  C2   DA T   5     177.306 162.135 125.388  1.00125.87           C  
ATOM    747  N3   DA T   5     177.817 160.978 125.809  1.00125.87           N  
ATOM    748  C4   DA T   5     176.870 160.031 125.868  1.00125.87           C  
ATOM    749  P    DT T   6     180.656 156.411 129.690  1.00120.58           P  
ATOM    750  OP1  DT T   6     181.930 155.669 129.777  1.00120.58           O  
ATOM    751  OP2  DT T   6     179.448 155.858 130.334  1.00120.58           O  
ATOM    752  O5'  DT T   6     180.916 157.864 130.285  1.00120.58           O  
ATOM    753  C5'  DT T   6     182.040 158.589 129.847  1.00120.58           C  
ATOM    754  C4'  DT T   6     181.729 160.064 129.733  1.00120.58           C  
ATOM    755  O4'  DT T   6     180.458 160.265 129.050  1.00120.58           O  
ATOM    756  C3'  DT T   6     181.604 160.807 131.058  1.00120.58           C  
ATOM    757  O3'  DT T   6     182.187 162.072 130.900  1.00120.58           O  
ATOM    758  C2'  DT T   6     180.091 160.919 131.222  1.00120.58           C  
ATOM    759  C1'  DT T   6     179.709 161.202 129.789  1.00120.58           C  
ATOM    760  N1   DT T   6     178.253 161.045 129.450  1.00120.58           N  
ATOM    761  C2   DT T   6     177.619 162.060 128.784  1.00120.58           C  
ATOM    762  O2   DT T   6     178.173 163.090 128.465  1.00120.58           O  
ATOM    763  N3   DT T   6     176.310 161.823 128.484  1.00120.58           N  
ATOM    764  C4   DT T   6     175.580 160.711 128.786  1.00120.58           C  
ATOM    765  O4   DT T   6     174.403 160.599 128.466  1.00120.58           O  
ATOM    766  C5   DT T   6     176.296 159.674 129.477  1.00120.58           C  
ATOM    767  C7   DT T   6     175.588 158.412 129.859  1.00120.58           C  
ATOM    768  C6   DT T   6     177.588 159.885 129.772  1.00120.58           C  
ATOM    769  P    DT T   7     182.824 162.859 132.142  1.00112.32           P  
ATOM    770  OP1  DT T   7     184.277 162.591 132.172  1.00112.32           O  
ATOM    771  OP2  DT T   7     182.012 162.562 133.335  1.00112.32           O  
ATOM    772  O5'  DT T   7     182.587 164.383 131.744  1.00112.32           O  
ATOM    773  C5'  DT T   7     181.610 164.695 130.764  1.00112.32           C  
ATOM    774  C4'  DT T   7     180.646 165.731 131.287  1.00112.32           C  
ATOM    775  O4'  DT T   7     179.290 165.314 131.000  1.00112.32           O  
ATOM    776  C3'  DT T   7     180.680 165.926 132.798  1.00112.32           C  
ATOM    777  O3'  DT T   7     180.186 167.208 133.109  1.00112.32           O  
ATOM    778  C2'  DT T   7     179.672 164.885 133.228  1.00112.32           C  
ATOM    779  C1'  DT T   7     178.600 165.212 132.218  1.00112.32           C  
ATOM    780  N1   DT T   7     177.548 164.218 132.074  1.00112.32           N  
ATOM    781  C2   DT T   7     176.462 164.552 131.337  1.00112.32           C  
ATOM    782  O2   DT T   7     176.336 165.639 130.822  1.00112.32           O  
ATOM    783  N3   DT T   7     175.518 163.581 131.229  1.00112.32           N  
ATOM    784  C4   DT T   7     175.565 162.324 131.779  1.00112.32           C  
ATOM    785  O4   DT T   7     174.666 161.515 131.630  1.00112.32           O  
ATOM    786  C5   DT T   7     176.743 162.033 132.546  1.00112.32           C  
ATOM    787  C7   DT T   7     176.904 160.699 133.199  1.00112.32           C  
ATOM    788  C6   DT T   7     177.667 162.988 132.660  1.00112.32           C  
ATOM    789  P    DC T   8     181.152 168.485 133.210  1.00101.57           P  
ATOM    790  OP1  DC T   8     182.370 168.284 132.403  1.00101.57           O  
ATOM    791  OP2  DC T   8     181.262 168.821 134.642  1.00101.57           O  
ATOM    792  O5'  DC T   8     180.279 169.635 132.540  1.00101.57           O  
ATOM    793  C5'  DC T   8     179.128 169.280 131.791  1.00101.57           C  
ATOM    794  C4'  DC T   8     177.859 169.705 132.508  1.00101.57           C  
ATOM    795  O4'  DC T   8     176.974 168.563 132.657  1.00101.57           O  
ATOM    796  C3'  DC T   8     178.065 170.252 133.920  1.00101.57           C  
ATOM    797  O3'  DC T   8     177.154 171.293 134.166  1.00101.57           O  
ATOM    798  C2'  DC T   8     177.746 169.043 134.775  1.00101.57           C  
ATOM    799  C1'  DC T   8     176.577 168.482 133.999  1.00101.57           C  
ATOM    800  N1   DC T   8     176.255 167.080 134.323  1.00101.57           N  
ATOM    801  C2   DC T   8     175.123 166.499 133.781  1.00101.57           C  
ATOM    802  O2   DC T   8     174.392 167.164 133.058  1.00101.57           O  
ATOM    803  N3   DC T   8     174.828 165.226 134.081  1.00101.57           N  
ATOM    804  C4   DC T   8     175.621 164.538 134.878  1.00101.57           C  
ATOM    805  N4   DC T   8     175.292 163.278 135.139  1.00101.57           N  
ATOM    806  C5   DC T   8     176.793 165.104 135.438  1.00101.57           C  
ATOM    807  C6   DC T   8     177.053 166.375 135.157  1.00101.57           C  
ATOM    808  P    DG T   9     177.540 172.472 135.181  1.00 92.93           P  
ATOM    809  OP1  DG T   9     178.160 173.566 134.406  1.00 92.93           O  
ATOM    810  OP2  DG T   9     178.248 171.867 136.328  1.00 92.93           O  
ATOM    811  O5'  DG T   9     176.134 172.990 135.703  1.00 92.93           O  
ATOM    812  C5'  DG T   9     175.197 173.533 134.792  1.00 92.93           C  
ATOM    813  C4'  DG T   9     173.768 173.257 135.233  1.00 92.93           C  
ATOM    814  O4'  DG T   9     173.518 171.832 135.206  1.00 92.93           O  
ATOM    815  C3'  DG T   9     173.413 173.726 136.642  1.00 92.93           C  
ATOM    816  O3'  DG T   9     172.075 174.220 136.675  1.00 92.93           O  
ATOM    817  C2'  DG T   9     173.550 172.459 137.452  1.00 92.93           C  
ATOM    818  C1'  DG T   9     173.093 171.398 136.470  1.00 92.93           C  
ATOM    819  N9   DG T   9     173.711 170.115 136.720  1.00 92.93           N  
ATOM    820  C8   DG T   9     175.044 169.870 136.852  1.00 92.93           C  
ATOM    821  N7   DG T   9     175.320 168.622 137.080  1.00 92.93           N  
ATOM    822  C5   DG T   9     174.094 168.001 137.082  1.00 92.93           C  
ATOM    823  C6   DG T   9     173.772 166.657 137.293  1.00 92.93           C  
ATOM    824  O6   DG T   9     174.534 165.720 137.505  1.00 92.93           O  
ATOM    825  N1   DG T   9     172.411 166.441 137.243  1.00 92.93           N  
ATOM    826  C2   DG T   9     171.476 167.409 137.012  1.00 92.93           C  
ATOM    827  N2   DG T   9     170.206 167.008 137.001  1.00 92.93           N  
ATOM    828  N3   DG T   9     171.762 168.687 136.832  1.00 92.93           N  
ATOM    829  C4   DG T   9     173.089 168.904 136.858  1.00 92.93           C  
ATOM    830  P    DC T  10     171.472 174.909 138.001  1.00 88.19           P  
ATOM    831  OP1  DC T  10     170.719 176.100 137.565  1.00 88.19           O  
ATOM    832  OP2  DC T  10     172.508 175.061 139.043  1.00 88.19           O  
ATOM    833  O5'  DC T  10     170.403 173.850 138.523  1.00 88.19           O  
ATOM    834  C5'  DC T  10     169.146 173.751 137.871  1.00 88.19           C  
ATOM    835  C4'  DC T  10     168.309 172.619 138.436  1.00 88.19           C  
ATOM    836  O4'  DC T  10     169.049 171.377 138.381  1.00 88.19           O  
ATOM    837  C3'  DC T  10     167.876 172.782 139.884  1.00 88.19           C  
ATOM    838  O3'  DC T  10     166.594 172.262 140.031  1.00 88.19           O  
ATOM    839  C2'  DC T  10     168.889 171.932 140.628  1.00 88.19           C  
ATOM    840  C1'  DC T  10     169.071 170.787 139.655  1.00 88.19           C  
ATOM    841  N1   DC T  10     170.354 170.092 139.800  1.00 88.19           N  
ATOM    842  C2   DC T  10     170.379 168.713 139.906  1.00 88.19           C  
ATOM    843  O2   DC T  10     169.315 168.106 139.944  1.00 88.19           O  
ATOM    844  N3   DC T  10     171.568 168.088 140.059  1.00 88.19           N  
ATOM    845  C4   DC T  10     172.691 168.788 140.035  1.00 88.19           C  
ATOM    846  N4   DC T  10     173.843 168.134 140.165  1.00 88.19           N  
ATOM    847  C5   DC T  10     172.683 170.192 139.915  1.00 88.19           C  
ATOM    848  C6   DC T  10     171.503 170.799 139.786  1.00 88.19           C  
ATOM    849  P    DC T  11     165.564 172.951 141.038  1.00 78.02           P  
ATOM    850  OP1  DC T  11     164.358 173.314 140.274  1.00 78.02           O  
ATOM    851  OP2  DC T  11     166.321 173.981 141.779  1.00 78.02           O  
ATOM    852  O5'  DC T  11     165.176 171.769 142.025  1.00 78.02           O  
ATOM    853  C5'  DC T  11     164.998 170.472 141.514  1.00 78.02           C  
ATOM    854  C4'  DC T  11     164.582 169.524 142.609  1.00 78.02           C  
ATOM    855  O4'  DC T  11     165.530 168.434 142.683  1.00 78.02           O  
ATOM    856  C3'  DC T  11     164.531 170.145 143.991  1.00 78.02           C  
ATOM    857  O3'  DC T  11     163.468 169.612 144.717  1.00 78.02           O  
ATOM    858  C2'  DC T  11     165.872 169.768 144.603  1.00 78.02           C  
ATOM    859  C1'  DC T  11     166.230 168.460 143.905  1.00 78.02           C  
ATOM    860  N1   DC T  11     167.669 168.367 143.606  1.00 78.02           N  
ATOM    861  C2   DC T  11     168.326 167.138 143.635  1.00 78.02           C  
ATOM    862  O2   DC T  11     167.706 166.116 143.911  1.00 78.02           O  
ATOM    863  N3   DC T  11     169.641 167.104 143.354  1.00 78.02           N  
ATOM    864  C4   DC T  11     170.286 168.214 143.080  1.00 78.02           C  
ATOM    865  N4   DC T  11     171.582 168.132 142.816  1.00 78.02           N  
ATOM    866  C5   DC T  11     169.641 169.466 143.052  1.00 78.02           C  
ATOM    867  C6   DC T  11     168.347 169.496 143.308  1.00 78.02           C  
ATOM    868  P    DG T  12     163.152 170.147 146.192  1.00 66.53           P  
ATOM    869  OP1  DG T  12     161.700 170.006 146.378  1.00 66.53           O  
ATOM    870  OP2  DG T  12     163.784 171.461 146.409  1.00 66.53           O  
ATOM    871  O5'  DG T  12     163.870 169.079 147.118  1.00 66.53           O  
ATOM    872  C5'  DG T  12     163.484 167.741 147.031  1.00 66.53           C  
ATOM    873  C4'  DG T  12     164.252 166.888 148.004  1.00 66.53           C  
ATOM    874  O4'  DG T  12     165.352 166.275 147.312  1.00 66.53           O  
ATOM    875  C3'  DG T  12     164.895 167.634 149.156  1.00 66.53           C  
ATOM    876  O3'  DG T  12     163.961 167.892 150.258  1.00 66.53           O  
ATOM    877  C2'  DG T  12     166.040 166.715 149.531  1.00 66.53           C  
ATOM    878  C1'  DG T  12     166.451 166.135 148.190  1.00 66.53           C  
ATOM    879  N9   DG T  12     167.606 166.780 147.590  1.00 66.53           N  
ATOM    880  C8   DG T  12     167.728 168.089 147.209  1.00 66.53           C  
ATOM    881  N7   DG T  12     168.877 168.368 146.676  1.00 66.53           N  
ATOM    882  C5   DG T  12     169.546 167.165 146.695  1.00 66.53           C  
ATOM    883  C6   DG T  12     170.831 166.848 146.251  1.00 66.53           C  
ATOM    884  O6   DG T  12     171.664 167.583 145.731  1.00 66.53           O  
ATOM    885  N1   DG T  12     171.134 165.527 146.470  1.00 66.53           N  
ATOM    886  C2   DG T  12     170.296 164.611 147.013  1.00 66.53           C  
ATOM    887  N2   DG T  12     170.792 163.380 147.126  1.00 66.53           N  
ATOM    888  N3   DG T  12     169.085 164.888 147.450  1.00 66.53           N  
ATOM    889  C4   DG T  12     168.779 166.184 147.255  1.00 66.53           C  
ATOM    890  P    DT T  13     163.375 166.767 151.254  1.00 60.22           P  
ATOM    891  OP1  DT T  13     164.026 165.475 150.921  1.00 60.22           O  
ATOM    892  OP2  DT T  13     161.893 166.868 151.241  1.00 60.22           O  
ATOM    893  O5'  DT T  13     163.900 167.237 152.683  1.00 60.22           O  
ATOM    894  C5'  DT T  13     165.310 167.362 152.956  1.00 60.22           C  
ATOM    895  C4'  DT T  13     165.926 166.000 153.175  1.00 60.22           C  
ATOM    896  O4'  DT T  13     166.711 165.642 152.013  1.00 60.22           O  
ATOM    897  C3'  DT T  13     166.876 165.913 154.372  1.00 60.22           C  
ATOM    898  O3'  DT T  13     166.225 165.304 155.492  1.00 60.22           O  
ATOM    899  C2'  DT T  13     167.990 165.012 153.873  1.00 60.22           C  
ATOM    900  C1'  DT T  13     168.048 165.356 152.396  1.00 60.22           C  
ATOM    901  N1   DT T  13     168.869 166.539 152.086  1.00 60.22           N  
ATOM    902  C2   DT T  13     170.236 166.387 152.037  1.00 60.22           C  
ATOM    903  O2   DT T  13     170.795 165.321 152.235  1.00 60.22           O  
ATOM    904  N3   DT T  13     170.928 167.535 151.743  1.00 60.22           N  
ATOM    905  C4   DT T  13     170.401 168.790 151.501  1.00 60.22           C  
ATOM    906  O4   DT T  13     171.150 169.730 151.249  1.00 60.22           O  
ATOM    907  C5   DT T  13     168.960 168.876 151.570  1.00 60.22           C  
ATOM    908  C7   DT T  13     168.299 170.195 151.322  1.00 60.22           C  
ATOM    909  C6   DT T  13     168.276 167.761 151.856  1.00 60.22           C  
ATOM    910  P    DC T  14     165.237 166.164 156.411  1.00 48.00           P  
ATOM    911  OP1  DC T  14     164.871 167.374 155.661  1.00 48.00           O  
ATOM    912  OP2  DC T  14     165.852 166.284 157.743  1.00 48.00           O  
ATOM    913  O5'  DC T  14     163.954 165.230 156.511  1.00 48.00           O  
ATOM    914  C5'  DC T  14     164.075 163.933 157.029  1.00 48.00           C  
ATOM    915  C4'  DC T  14     163.297 163.798 158.313  1.00 48.00           C  
ATOM    916  O4'  DC T  14     164.192 163.401 159.348  1.00 48.00           O  
ATOM    917  C3'  DC T  14     162.689 165.088 158.824  1.00 48.00           C  
ATOM    918  O3'  DC T  14     161.363 165.204 158.407  1.00 48.00           O  
ATOM    919  C2'  DC T  14     162.761 164.949 160.340  1.00 48.00           C  
ATOM    920  C1'  DC T  14     163.597 163.706 160.563  1.00 48.00           C  
ATOM    921  N1   DC T  14     164.684 163.946 161.575  1.00 20.00           N  
ATOM    922  C2   DC T  14     164.538 163.414 162.853  1.00 20.00           C  
ATOM    923  N3   DC T  14     165.511 163.642 163.770  1.00 20.00           N  
ATOM    924  C4   DC T  14     166.596 164.360 163.455  1.00 20.00           C  
ATOM    925  C5   DC T  14     166.767 164.921 162.151  1.00 20.00           C  
ATOM    926  C6   DC T  14     165.780 164.677 161.246  1.00 20.00           C  
ATOM    927  O2   DC T  14     163.524 162.755 163.115  1.00 20.00           O  
ATOM    928  N4   DC T  14     167.517 164.548 164.387  1.00 20.00           N  
ATOM    929  P    DA T  15     160.618 166.617 158.542  1.00 43.05           P  
ATOM    930  OP1  DA T  15     159.476 166.610 157.619  1.00 43.05           O  
ATOM    931  OP2  DA T  15     161.615 167.690 158.560  1.00 43.05           O  
ATOM    932  O5'  DA T  15     160.060 166.644 160.014  1.00 43.05           O  
ATOM    933  C5'  DA T  15     158.742 166.411 160.235  1.00 43.05           C  
ATOM    934  C4'  DA T  15     158.576 165.792 161.582  1.00 43.05           C  
ATOM    935  O4'  DA T  15     159.821 165.219 162.018  1.00 43.05           O  
ATOM    936  C3'  DA T  15     158.282 166.750 162.677  1.00 43.05           C  
ATOM    937  O3'  DA T  15     156.973 167.184 162.588  1.00 43.05           O  
ATOM    938  C2'  DA T  15     158.513 165.851 163.875  1.00 43.05           C  
ATOM    939  C1'  DA T  15     159.731 165.032 163.415  1.00 43.05           C  
ATOM    940  N9   DA T  15     160.862 165.452 163.993  1.00 20.00           N  
ATOM    941  C8   DA T  15     161.772 166.368 163.527  1.00 20.00           C  
ATOM    942  N7   DA T  15     162.754 166.605 164.357  1.00 20.00           N  
ATOM    943  C5   DA T  15     162.480 165.797 165.454  1.00 20.00           C  
ATOM    944  C4   DA T  15     161.315 165.080 165.249  1.00 20.00           C  
ATOM    945  N1   DA T  15     162.625 164.712 167.562  1.00 20.00           N  
ATOM    946  C2   DA T  15     161.485 164.091 167.231  1.00 20.00           C  
ATOM    947  N3   DA T  15     160.755 164.200 166.105  1.00 20.00           N  
ATOM    948  C6   DA T  15     163.163 165.585 166.681  1.00 20.00           C  
ATOM    949  N6   DA T  15     164.310 166.195 167.004  1.00 20.00           N  
ATOM    950  P    DG T  16     156.689 168.752 162.481  1.00 41.02           P  
ATOM    951  OP1  DG T  16     155.259 168.996 162.659  1.00 41.02           O  
ATOM    952  OP2  DG T  16     157.360 169.264 161.278  1.00 41.02           O  
ATOM    953  O5'  DG T  16     157.445 169.337 163.737  1.00 41.02           O  
ATOM    954  C5'  DG T  16     156.932 170.451 164.390  1.00 41.02           C  
ATOM    955  C4'  DG T  16     156.433 170.050 165.748  1.00 41.02           C  
ATOM    956  O4'  DG T  16     156.988 168.759 166.051  1.00 41.02           O  
ATOM    957  C3'  DG T  16     156.869 170.967 166.867  1.00 41.02           C  
ATOM    958  O3'  DG T  16     155.826 171.829 167.186  1.00 41.02           O  
ATOM    959  C2'  DG T  16     157.146 170.015 168.003  1.00 41.02           C  
ATOM    960  C1'  DG T  16     157.655 168.796 167.279  1.00 41.02           C  
ATOM    961  N9   DG T  16     159.071 168.793 167.025  1.00 20.00           N  
ATOM    962  C8   DG T  16     159.707 168.875 165.808  1.00 20.00           C  
ATOM    963  N7   DG T  16     161.012 168.820 165.892  1.00 20.00           N  
ATOM    964  C5   DG T  16     161.272 168.693 167.252  1.00 20.00           C  
ATOM    965  C4   DG T  16     160.084 168.675 167.957  1.00 20.00           C  
ATOM    966  N1   DG T  16     162.280 168.475 169.339  1.00 20.00           N  
ATOM    967  C2   DG T  16     161.048 168.466 169.953  1.00 20.00           C  
ATOM    968  N3   DG T  16     159.900 168.565 169.296  1.00 20.00           N  
ATOM    969  C6   DG T  16     162.491 168.587 167.964  1.00 20.00           C  
ATOM    970  O6   DG T  16     163.645 168.584 167.513  1.00 20.00           O  
ATOM    971  N2   DG T  16     161.036 168.351 171.293  1.00 20.00           N  
ATOM    972  P    DA T  17     156.139 173.366 167.488  1.00 41.30           P  
ATOM    973  OP1  DA T  17     154.893 174.026 167.906  1.00 41.30           O  
ATOM    974  OP2  DA T  17     156.940 173.931 166.388  1.00 41.30           O  
ATOM    975  O5'  DA T  17     157.034 173.290 168.774  1.00 41.30           O  
ATOM    976  C5'  DA T  17     156.420 173.027 169.965  1.00 41.30           C  
ATOM    977  C4'  DA T  17     157.434 172.662 170.986  1.00 41.30           C  
ATOM    978  O4'  DA T  17     158.377 171.738 170.428  1.00 41.30           O  
ATOM    979  C3'  DA T  17     158.284 173.788 171.457  1.00 41.30           C  
ATOM    980  O3'  DA T  17     157.593 174.495 172.425  1.00 41.30           O  
ATOM    981  C2'  DA T  17     159.447 173.039 172.060  1.00 41.30           C  
ATOM    982  C1'  DA T  17     159.541 171.775 171.207  1.00 41.30           C  
ATOM    983  N9   DA T  17     160.615 171.760 170.383  1.00 20.00           N  
ATOM    984  C8   DA T  17     160.610 171.942 169.022  1.00 20.00           C  
ATOM    985  N7   DA T  17     161.798 171.884 168.479  1.00 20.00           N  
ATOM    986  C5   DA T  17     162.655 171.652 169.547  1.00 20.00           C  
ATOM    987  C4   DA T  17     161.943 171.576 170.731  1.00 20.00           C  
ATOM    988  N1   DA T  17     164.607 171.265 170.844  1.00 20.00           N  
ATOM    989  C2   DA T  17     163.794 171.220 171.908  1.00 20.00           C  
ATOM    990  N3   DA T  17     162.456 171.359 171.961  1.00 20.00           N  
ATOM    991  C6   DA T  17     164.062 171.480 169.625  1.00 20.00           C  
ATOM    992  N6   DA T  17     164.872 171.509 168.560  1.00 20.00           N  
ATOM    993  P    DC T  18     157.956 176.028 172.662  1.00 41.70           P  
ATOM    994  OP1  DC T  18     156.857 176.644 173.419  1.00 41.70           O  
ATOM    995  OP2  DC T  18     158.358 176.575 171.360  1.00 41.70           O  
ATOM    996  O5'  DC T  18     159.278 175.974 173.533  1.00 41.70           O  
ATOM    997  C5'  DC T  18     159.241 175.449 174.812  1.00 41.70           C  
ATOM    998  C4'  DC T  18     160.636 175.341 175.359  1.00 41.70           C  
ATOM    999  O4'  DC T  18     161.394 174.425 174.544  1.00 41.70           O  
ATOM   1000  C3'  DC T  18     161.423 176.619 175.301  1.00 41.70           C  
ATOM   1001  O3'  DC T  18     161.123 177.415 176.419  1.00 41.70           O  
ATOM   1002  C2'  DC T  18     162.842 176.091 175.373  1.00 41.70           C  
ATOM   1003  C1'  DC T  18     162.761 174.756 174.624  1.00 41.70           C  
ATOM   1004  N1   DC T  18     163.322 174.789 173.237  1.00 41.70           N  
ATOM   1005  C2   DC T  18     164.694 174.884 173.029  1.00 41.70           C  
ATOM   1006  O2   DC T  18     165.447 174.929 173.992  1.00 41.70           O  
ATOM   1007  N3   DC T  18     165.163 174.901 171.769  1.00 41.70           N  
ATOM   1008  C4   DC T  18     164.329 174.833 170.752  1.00 41.70           C  
ATOM   1009  N4   DC T  18     164.844 174.863 169.529  1.00 41.70           N  
ATOM   1010  C5   DC T  18     162.935 174.734 170.936  1.00 41.70           C  
ATOM   1011  C6   DC T  18     162.484 174.715 172.186  1.00 41.70           C  
ATOM   1012  P    DT T  19     161.254 179.010 176.339  1.00 47.75           P  
ATOM   1013  OP1  DT T  19     160.758 179.550 177.612  1.00 47.75           O  
ATOM   1014  OP2  DT T  19     160.762 179.484 175.041  1.00 47.75           O  
ATOM   1015  O5'  DT T  19     162.808 179.263 176.348  1.00 47.75           O  
ATOM   1016  C5'  DT T  19     163.508 179.034 177.514  1.00 47.75           C  
ATOM   1017  C4'  DT T  19     164.985 179.032 177.242  1.00 47.75           C  
ATOM   1018  O4'  DT T  19     165.302 178.032 176.257  1.00 47.75           O  
ATOM   1019  C3'  DT T  19     165.509 180.288 176.621  1.00 47.75           C  
ATOM   1020  O3'  DT T  19     165.650 181.289 177.591  1.00 47.75           O  
ATOM   1021  C2'  DT T  19     166.850 179.798 176.129  1.00 47.75           C  
ATOM   1022  C1'  DT T  19     166.518 178.392 175.634  1.00 47.75           C  
ATOM   1023  N1   DT T  19     166.351 178.322 174.174  1.00 47.75           N  
ATOM   1024  C2   DT T  19     167.453 178.345 173.371  1.00 47.75           C  
ATOM   1025  O2   DT T  19     168.581 178.423 173.792  1.00 47.75           O  
ATOM   1026  N3   DT T  19     167.186 178.279 172.041  1.00 47.75           N  
ATOM   1027  C4   DT T  19     165.960 178.201 171.448  1.00 47.75           C  
ATOM   1028  O4   DT T  19     165.816 178.150 170.240  1.00 47.75           O  
ATOM   1029  C5   DT T  19     164.858 178.177 172.339  1.00 47.75           C  
ATOM   1030  C7   DT T  19     163.479 178.101 171.794  1.00 47.75           C  
ATOM   1031  C6   DT T  19     165.097 178.242 173.645  1.00 47.75           C  
ATOM   1032  P    DA T  20     165.332 182.807 177.201  1.00 51.92           P  
ATOM   1033  OP1  DA T  20     165.077 183.543 178.445  1.00 51.92           O  
ATOM   1034  OP2  DA T  20     164.320 182.788 176.135  1.00 51.92           O  
ATOM   1035  O5'  DA T  20     166.687 183.325 176.557  1.00 51.92           O  
ATOM   1036  C5'  DA T  20     167.885 183.165 177.250  1.00 51.92           C  
ATOM   1037  C4'  DA T  20     169.059 183.205 176.304  1.00 51.92           C  
ATOM   1038  O4'  DA T  20     168.972 182.116 175.375  1.00 51.92           O  
ATOM   1039  C3'  DA T  20     169.120 184.424 175.435  1.00 51.92           C  
ATOM   1040  O3'  DA T  20     169.755 185.455 176.140  1.00 51.92           O  
ATOM   1041  C2'  DA T  20     169.988 183.937 174.286  1.00 51.92           C  
ATOM   1042  C1'  DA T  20     169.672 182.447 174.204  1.00 51.92           C  
ATOM   1043  N9   DA T  20     168.907 182.099 173.119  1.00 20.00           N  
ATOM   1044  C8   DA T  20     167.577 181.762 173.125  1.00 20.00           C  
ATOM   1045  N7   DA T  20     167.104 181.466 171.942  1.00 20.00           N  
ATOM   1046  C5   DA T  20     168.189 181.621 171.088  1.00 20.00           C  
ATOM   1047  C4   DA T  20     169.310 182.015 171.796  1.00 20.00           C  
ATOM   1048  N1   DA T  20     169.553 181.680 169.144  1.00 20.00           N  
ATOM   1049  C2   DA T  20     170.550 182.061 169.953  1.00 20.00           C  
ATOM   1050  N3   DA T  20     170.536 182.254 171.285  1.00 20.00           N  
ATOM   1051  C6   DA T  20     168.337 181.443 169.687  1.00 20.00           C  
ATOM   1052  N6   DA T  20     167.344 181.047 168.882  1.00 20.00           N  
ATOM   1053  P    DC T  21     169.506 186.985 175.742  1.00 65.27           P  
ATOM   1054  OP1  DC T  21     170.105 187.788 176.820  1.00 65.27           O  
ATOM   1055  OP2  DC T  21     168.081 187.149 175.406  1.00 65.27           O  
ATOM   1056  O5'  DC T  21     170.391 187.193 174.434  1.00 65.27           O  
ATOM   1057  C5'  DC T  21     171.792 187.105 174.531  1.00 65.27           C  
ATOM   1058  C4'  DC T  21     172.414 186.967 173.167  1.00 65.27           C  
ATOM   1059  O4'  DC T  21     171.676 185.977 172.399  1.00 65.27           O  
ATOM   1060  C3'  DC T  21     172.388 188.244 172.344  1.00 65.27           C  
ATOM   1061  O3'  DC T  21     173.640 188.479 171.740  1.00 65.27           O  
ATOM   1062  C2'  DC T  21     171.332 187.950 171.308  1.00 65.27           C  
ATOM   1063  C1'  DC T  21     171.498 186.467 171.111  1.00 65.27           C  
ATOM   1064  N1   DC T  21     170.285 185.867 170.525  1.00 20.00           N  
ATOM   1065  C2   DC T  21     170.252 185.558 169.167  1.00 20.00           C  
ATOM   1066  N3   DC T  21     169.114 185.037 168.644  1.00 20.00           N  
ATOM   1067  C4   DC T  21     168.043 184.814 169.416  1.00 20.00           C  
ATOM   1068  C5   DC T  21     168.051 185.127 170.812  1.00 20.00           C  
ATOM   1069  C6   DC T  21     169.203 185.647 171.315  1.00 20.00           C  
ATOM   1070  O2   DC T  21     171.257 185.776 168.479  1.00 20.00           O  
ATOM   1071  N4   DC T  21     166.961 184.299 168.855  1.00 20.00           N  
ATOM   1072  P    DC T  22     174.072 189.982 171.376  1.00 77.10           P  
ATOM   1073  OP1  DC T  22     175.298 190.302 172.126  1.00 77.10           O  
ATOM   1074  OP2  DC T  22     172.883 190.839 171.513  1.00 77.10           O  
ATOM   1075  O5'  DC T  22     174.411 189.936 169.824  1.00 77.10           O  
ATOM   1076  C5'  DC T  22     174.050 188.821 169.062  1.00 77.10           C  
ATOM   1077  C4'  DC T  22     173.382 189.248 167.778  1.00 77.10           C  
ATOM   1078  O4'  DC T  22     172.174 188.468 167.571  1.00 77.10           O  
ATOM   1079  C3'  DC T  22     172.941 190.713 167.734  1.00 77.10           C  
ATOM   1080  O3'  DC T  22     173.216 191.246 166.450  1.00 77.10           O  
ATOM   1081  C2'  DC T  22     171.446 190.595 167.945  1.00 77.10           C  
ATOM   1082  C1'  DC T  22     171.189 189.349 167.139  1.00 77.10           C  
ATOM   1083  N1   DC T  22     169.860 188.772 167.348  1.00 77.10           N  
ATOM   1084  C2   DC T  22     169.139 188.341 166.251  1.00 77.10           C  
ATOM   1085  O2   DC T  22     169.650 188.432 165.137  1.00 77.10           O  
ATOM   1086  N3   DC T  22     167.901 187.858 166.436  1.00 77.10           N  
ATOM   1087  C4   DC T  22     167.397 187.787 167.662  1.00 77.10           C  
ATOM   1088  N4   DC T  22     166.172 187.290 167.802  1.00 77.10           N  
ATOM   1089  C5   DC T  22     168.116 188.232 168.795  1.00 77.10           C  
ATOM   1090  C6   DC T  22     169.326 188.729 168.586  1.00 77.10           C  
ATOM   1091  P    DG T  23     173.956 192.661 166.283  1.00 91.55           P  
ATOM   1092  OP1  DG T  23     175.150 192.440 165.446  1.00 91.55           O  
ATOM   1093  OP2  DG T  23     174.061 193.293 167.611  1.00 91.55           O  
ATOM   1094  O5'  DG T  23     172.944 193.541 165.422  1.00 91.55           O  
ATOM   1095  C5'  DG T  23     171.566 193.267 165.450  1.00 91.55           C  
ATOM   1096  C4'  DG T  23     171.169 192.484 164.225  1.00 91.55           C  
ATOM   1097  O4'  DG T  23     170.195 191.473 164.576  1.00 91.55           O  
ATOM   1098  C3'  DG T  23     170.499 193.301 163.153  1.00 91.55           C  
ATOM   1099  O3'  DG T  23     170.692 192.662 161.955  1.00 91.55           O  
ATOM   1100  C2'  DG T  23     169.048 193.207 163.568  1.00 91.55           C  
ATOM   1101  C1'  DG T  23     168.996 191.736 163.882  1.00 91.55           C  
ATOM   1102  N9   DG T  23     167.982 191.398 164.658  1.00 20.00           N  
ATOM   1103  C8   DG T  23     167.941 191.407 166.034  1.00 20.00           C  
ATOM   1104  N7   DG T  23     166.802 190.994 166.528  1.00 20.00           N  
ATOM   1105  C5   DG T  23     166.025 190.688 165.416  1.00 20.00           C  
ATOM   1106  C4   DG T  23     166.743 190.933 164.260  1.00 20.00           C  
ATOM   1107  N1   DG T  23     164.318 190.032 163.976  1.00 20.00           N  
ATOM   1108  C2   DG T  23     165.110 190.306 162.883  1.00 20.00           C  
ATOM   1109  N3   DG T  23     166.351 190.766 162.974  1.00 20.00           N  
ATOM   1110  C6   DG T  23     164.702 190.197 165.308  1.00 20.00           C  
ATOM   1111  O6   DG T  23     163.910 189.919 166.219  1.00 20.00           O  
ATOM   1112  N2   DG T  23     164.572 190.086 161.671  1.00 20.00           N  
ATOM   1113  P    DC T  24     172.072 192.627 161.463  1.00147.91           P  
ATOM   1114  OP1  DC T  24     172.092 191.917 160.159  1.00147.91           O  
ATOM   1115  OP2  DC T  24     172.960 192.203 162.575  1.00147.91           O  
ATOM   1116  O5'  DC T  24     172.062 194.179 161.288  1.00147.91           O  
ATOM   1117  C5'  DC T  24     171.669 194.597 160.024  1.00147.91           C  
ATOM   1118  C4'  DC T  24     173.040 194.974 159.525  1.00147.91           C  
ATOM   1119  O4'  DC T  24     172.925 195.676 158.277  1.00147.91           O  
ATOM   1120  C3'  DC T  24     173.813 195.919 160.451  1.00147.91           C  
ATOM   1121  O3'  DC T  24     175.222 195.696 160.328  1.00147.91           O  
ATOM   1122  C2'  DC T  24     173.392 197.277 159.938  1.00147.91           C  
ATOM   1123  C1'  DC T  24     173.400 196.998 158.453  1.00147.91           C  
ATOM   1124  N1   DC T  24     172.565 197.869 157.646  1.00 20.00           N  
ATOM   1125  C2   DC T  24     173.001 198.137 156.352  1.00 20.00           C  
ATOM   1126  N3   DC T  24     172.244 198.922 155.550  1.00 20.00           N  
ATOM   1127  C4   DC T  24     171.093 199.427 156.004  1.00 20.00           C  
ATOM   1128  C5   DC T  24     170.619 199.159 157.321  1.00 20.00           C  
ATOM   1129  C6   DC T  24     171.368 198.365 158.095  1.00 20.00           C  
ATOM   1130  O2   DC T  24     174.064 197.635 155.961  1.00 20.00           O  
ATOM   1131  N4   DC T  24     170.383 200.203 155.181  1.00 20.00           N  
ATOM   1132  P    DC T  25     176.311 196.618 160.895  1.00177.81           P  
ATOM   1133  OP1  DC T  25     177.495 195.826 161.314  1.00177.81           O  
ATOM   1134  OP2  DC T  25     175.503 197.321 161.925  1.00177.81           O  
ATOM   1135  O5'  DC T  25     176.802 197.657 159.792  1.00177.81           O  
ATOM   1136  C5'  DC T  25     177.839 197.276 158.868  1.00177.81           C  
ATOM   1137  C4'  DC T  25     177.754 198.043 157.567  1.00177.81           C  
ATOM   1138  O4'  DC T  25     176.482 198.707 157.400  1.00177.81           O  
ATOM   1139  C3'  DC T  25     178.815 199.128 157.396  1.00177.81           C  
ATOM   1140  O3'  DC T  25     179.344 199.033 156.084  1.00177.81           O  
ATOM   1141  C2'  DC T  25     178.030 200.424 157.420  1.00177.81           C  
ATOM   1142  C1'  DC T  25     176.711 199.984 156.830  1.00177.81           C  
ATOM   1143  N1   DC T  25     175.533 200.871 157.277  1.00 20.00           N  
ATOM   1144  C2   DC T  25     174.878 201.731 156.398  1.00 20.00           C  
ATOM   1145  N3   DC T  25     173.840 202.472 156.863  1.00 20.00           N  
ATOM   1146  C4   DC T  25     173.445 202.376 158.138  1.00 20.00           C  
ATOM   1147  C5   DC T  25     174.104 201.504 159.060  1.00 20.00           C  
ATOM   1148  C6   DC T  25     175.140 200.769 158.572  1.00 20.00           C  
ATOM   1149  O2   DC T  25     175.266 201.799 155.225  1.00 20.00           O  
ATOM   1150  N4   DC T  25     172.424 203.118 158.536  1.00 20.00           N  
ATOM   1151  P    DG T  26     180.121 200.044 155.883  1.00193.63           P  
ATOM   1152  OP1  DG T  26     180.867 198.923 155.271  1.00193.63           O  
ATOM   1153  OP2  DG T  26     180.664 200.726 157.076  1.00193.63           O  
ATOM   1154  O5'  DG T  26     179.831 201.139 154.766  1.00193.63           O  
ATOM   1155  C5'  DG T  26     178.500 201.568 154.562  1.00193.63           C  
ATOM   1156  C4'  DG T  26     178.462 202.844 153.762  1.00193.63           C  
ATOM   1157  O4'  DG T  26     177.380 203.671 154.246  1.00193.63           O  
ATOM   1158  C3'  DG T  26     179.679 203.721 153.906  1.00193.63           C  
ATOM   1159  O3'  DG T  26     179.675 204.645 152.844  1.00193.63           O  
ATOM   1160  C2'  DG T  26     179.386 204.404 155.237  1.00193.63           C  
ATOM   1161  C1'  DG T  26     177.903 204.698 155.071  1.00193.63           C  
ATOM   1162  N9   DG T  26     177.131 204.718 156.303  1.00193.63           N  
ATOM   1163  C8   DG T  26     177.352 203.993 157.447  1.00193.63           C  
ATOM   1164  N7   DG T  26     176.457 204.205 158.373  1.00193.63           N  
ATOM   1165  C5   DG T  26     175.581 205.114 157.792  1.00193.63           C  
ATOM   1166  C6   DG T  26     174.418 205.730 158.315  1.00193.63           C  
ATOM   1167  O6   DG T  26     173.900 205.576 159.430  1.00193.63           O  
ATOM   1168  N1   DG T  26     173.834 206.593 157.393  1.00193.63           N  
ATOM   1169  C2   DG T  26     174.318 206.839 156.134  1.00193.63           C  
ATOM   1170  N2   DG T  26     173.629 207.707 155.383  1.00193.63           N  
ATOM   1171  N3   DG T  26     175.406 206.278 155.640  1.00193.63           N  
ATOM   1172  C4   DG T  26     175.986 205.435 156.522  1.00193.63           C  
ATOM   1173  P    DC T  27     180.998 205.458 152.444  1.00208.59           P  
ATOM   1174  OP1  DC T  27     181.273 205.190 151.016  1.00208.59           O  
ATOM   1175  OP2  DC T  27     182.048 205.164 153.448  1.00208.59           O  
ATOM   1176  O5'  DC T  27     180.539 206.983 152.594  1.00208.59           O  
ATOM   1177  C5'  DC T  27     179.166 207.293 152.857  1.00208.59           C  
ATOM   1178  C4'  DC T  27     179.053 208.381 153.911  1.00208.59           C  
ATOM   1179  O4'  DC T  27     178.183 207.977 155.002  1.00208.59           O  
ATOM   1180  C3'  DC T  27     180.383 208.783 154.572  1.00208.59           C  
ATOM   1181  O3'  DC T  27     180.604 210.143 154.368  1.00208.59           O  
ATOM   1182  C2'  DC T  27     180.149 208.489 156.054  1.00208.59           C  
ATOM   1183  C1'  DC T  27     178.651 208.664 156.123  1.00208.59           C  
ATOM   1184  N1   DC T  27     178.024 208.171 157.386  1.00208.59           N  
ATOM   1185  C2   DC T  27     176.780 208.679 157.786  1.00208.59           C  
ATOM   1186  O2   DC T  27     176.194 209.484 157.051  1.00208.59           O  
ATOM   1187  N3   DC T  27     176.245 208.251 158.951  1.00208.59           N  
ATOM   1188  C4   DC T  27     176.910 207.382 159.710  1.00208.59           C  
ATOM   1189  N4   DC T  27     176.341 206.981 160.843  1.00208.59           N  
ATOM   1190  C5   DC T  27     178.180 206.869 159.331  1.00208.59           C  
ATOM   1191  C6   DC T  27     178.701 207.297 158.180  1.00208.59           C  
ATOM   1192  P    DC T  28     181.514 210.640 153.149  1.00220.50           P  
ATOM   1193  OP1  DC T  28     181.438 209.663 152.041  1.00220.50           O  
ATOM   1194  OP2  DC T  28     182.829 210.977 153.732  1.00220.50           O  
ATOM   1195  O5'  DC T  28     180.785 211.981 152.680  1.00220.50           O  
ATOM   1196  C5'  DC T  28     179.375 211.982 152.447  1.00220.50           C  
ATOM   1197  C4'  DC T  28     178.641 212.899 153.420  1.00220.50           C  
ATOM   1198  O4'  DC T  28     178.542 212.266 154.715  1.00220.50           O  
ATOM   1199  C3'  DC T  28     179.281 214.263 153.671  1.00220.50           C  
ATOM   1200  O3'  DC T  28     178.265 215.231 153.798  1.00220.50           O  
ATOM   1201  C2'  DC T  28     180.005 214.062 154.998  1.00220.50           C  
ATOM   1202  C1'  DC T  28     179.032 213.143 155.705  1.00220.50           C  
ATOM   1203  N1   DC T  28     179.627 212.316 156.784  1.00220.50           N  
ATOM   1204  C2   DC T  28     178.779 211.739 157.722  1.00220.50           C  
ATOM   1205  O2   DC T  28     177.566 211.937 157.625  1.00220.50           O  
ATOM   1206  N3   DC T  28     179.300 210.963 158.695  1.00220.50           N  
ATOM   1207  C4   DC T  28     180.612 210.767 158.759  1.00220.50           C  
ATOM   1208  N4   DC T  28     181.076 209.999 159.747  1.00220.50           N  
ATOM   1209  C5   DC T  28     181.507 211.349 157.810  1.00220.50           C  
ATOM   1210  C6   DC T  28     180.974 212.107 156.842  1.00220.50           C  
ATOM   1211  P    DC T  29     178.640 216.791 153.794  1.00229.07           P  
ATOM   1212  OP1  DC T  29     177.474 217.537 153.266  1.00229.07           O  
ATOM   1213  OP2  DC T  29     179.961 216.902 153.133  1.00229.07           O  
ATOM   1214  O5'  DC T  29     178.829 217.153 155.344  1.00229.07           O  
ATOM   1215  C5'  DC T  29     177.833 217.899 156.034  1.00229.07           C  
ATOM   1216  C4'  DC T  29     176.859 216.974 156.734  1.00229.07           C  
ATOM   1217  O4'  DC T  29     177.555 215.773 157.152  1.00229.07           O  
ATOM   1218  C3'  DC T  29     176.219 217.548 157.991  1.00229.07           C  
ATOM   1219  O3'  DC T  29     174.886 217.093 158.099  1.00229.07           O  
ATOM   1220  C2'  DC T  29     177.098 216.985 159.104  1.00229.07           C  
ATOM   1221  C1'  DC T  29     177.445 215.613 158.548  1.00229.07           C  
ATOM   1222  N1   DC T  29     178.733 215.049 159.059  1.00229.07           N  
ATOM   1223  C2   DC T  29     178.720 214.149 160.130  1.00229.07           C  
ATOM   1224  O2   DC T  29     177.645 213.852 160.650  1.00229.07           O  
ATOM   1225  N3   DC T  29     179.894 213.637 160.575  1.00229.07           N  
ATOM   1226  C4   DC T  29     181.036 213.986 159.991  1.00229.07           C  
ATOM   1227  N4   DC T  29     182.169 213.454 160.465  1.00229.07           N  
ATOM   1228  C5   DC T  29     181.071 214.898 158.894  1.00229.07           C  
ATOM   1229  C6   DC T  29     179.907 215.396 158.463  1.00229.07           C  
TER    1230       DC T  29                                                      
ATOM   1231  P     A R   9     145.655 198.742 171.816  1.00220.26           P  
ATOM   1232  OP1   A R   9     146.646 198.940 170.727  1.00220.26           O  
ATOM   1233  OP2   A R   9     144.206 198.866 171.521  1.00220.26           O  
ATOM   1234  O5'   A R   9     145.905 197.304 172.455  1.00220.26           O  
ATOM   1235  C5'   A R   9     145.582 196.118 171.737  1.00220.26           C  
ATOM   1236  C4'   A R   9     146.343 194.922 172.255  1.00220.26           C  
ATOM   1237  O4'   A R   9     145.637 193.711 171.869  1.00220.26           O  
ATOM   1238  C3'   A R   9     147.773 194.772 171.732  1.00220.26           C  
ATOM   1239  O3'   A R   9     148.617 194.250 172.760  1.00220.26           O  
ATOM   1240  C2'   A R   9     147.618 193.736 170.622  1.00220.26           C  
ATOM   1241  O2'   A R   9     148.791 193.005 170.337  1.00220.26           O  
ATOM   1242  C1'   A R   9     146.517 192.843 171.186  1.00220.26           C  
ATOM   1243  N9    A R   9     145.767 192.106 170.160  1.00220.26           N  
ATOM   1244  C8    A R   9     146.281 191.654 168.971  1.00220.26           C  
ATOM   1245  N7    A R   9     145.431 191.006 168.217  1.00220.26           N  
ATOM   1246  C5    A R   9     144.269 191.013 168.966  1.00220.26           C  
ATOM   1247  C6    A R   9     142.991 190.481 168.721  1.00220.26           C  
ATOM   1248  N6    A R   9     142.667 189.820 167.611  1.00220.26           N  
ATOM   1249  N1    A R   9     142.036 190.653 169.660  1.00220.26           N  
ATOM   1250  C2    A R   9     142.349 191.319 170.779  1.00220.26           C  
ATOM   1251  N3    A R   9     143.517 191.862 171.122  1.00220.26           N  
ATOM   1252  C4    A R   9     144.454 191.676 170.170  1.00220.26           C  
ATOM   1253  P     G R  10     150.163 194.695 172.846  1.00205.75           P  
ATOM   1254  OP1   G R  10     150.514 194.956 174.264  1.00205.75           O  
ATOM   1255  OP2   G R  10     150.396 195.742 171.826  1.00205.75           O  
ATOM   1256  O5'   G R  10     150.964 193.402 172.383  1.00205.75           O  
ATOM   1257  C5'   G R  10     152.216 193.516 171.714  1.00205.75           C  
ATOM   1258  C4'   G R  10     152.122 193.002 170.302  1.00205.75           C  
ATOM   1259  O4'   G R  10     151.017 193.668 169.641  1.00205.75           O  
ATOM   1260  C3'   G R  10     153.348 193.248 169.426  1.00205.75           C  
ATOM   1261  O3'   G R  10     153.522 192.212 168.438  1.00205.75           O  
ATOM   1262  C2'   G R  10     152.988 194.552 168.723  1.00205.75           C  
ATOM   1263  O2'   G R  10     153.670 194.761 167.505  1.00205.75           O  
ATOM   1264  C1'   G R  10     151.491 194.363 168.504  1.00205.75           C  
ATOM   1265  N9    G R  10     150.699 195.582 168.370  1.00205.75           N  
ATOM   1266  C8    G R  10     150.864 196.821 168.935  1.00205.75           C  
ATOM   1267  N7    G R  10     149.918 197.652 168.589  1.00205.75           N  
ATOM   1268  C5    G R  10     149.084 196.909 167.760  1.00205.75           C  
ATOM   1269  C6    G R  10     147.889 197.257 167.073  1.00205.75           C  
ATOM   1270  O6    G R  10     147.293 198.344 167.050  1.00205.75           O  
ATOM   1271  N1    G R  10     147.384 196.180 166.350  1.00205.75           N  
ATOM   1272  C2    G R  10     147.947 194.933 166.289  1.00205.75           C  
ATOM   1273  N2    G R  10     147.309 194.028 165.534  1.00205.75           N  
ATOM   1274  N3    G R  10     149.054 194.598 166.919  1.00205.75           N  
ATOM   1275  C4    G R  10     149.554 195.627 167.628  1.00205.75           C  
ATOM   1276  P     C R  11     152.571 190.907 168.289  1.00161.95           P  
ATOM   1277  OP1   C R  11     151.236 191.232 167.732  1.00161.95           O  
ATOM   1278  OP2   C R  11     152.718 189.972 169.434  1.00161.95           O  
ATOM   1279  O5'   C R  11     153.224 190.151 167.061  1.00161.95           O  
ATOM   1280  C5'   C R  11     153.851 190.875 166.010  1.00161.95           C  
ATOM   1281  C4'   C R  11     155.190 190.283 165.645  1.00161.95           C  
ATOM   1282  O4'   C R  11     156.152 190.628 166.675  1.00161.95           O  
ATOM   1283  C3'   C R  11     155.218 188.761 165.516  1.00161.95           C  
ATOM   1284  O3'   C R  11     156.045 188.366 164.431  1.00161.95           O  
ATOM   1285  C2'   C R  11     155.840 188.305 166.832  1.00161.95           C  
ATOM   1286  O2'   C R  11     156.533 187.077 166.780  1.00161.95           O  
ATOM   1287  C1'   C R  11     156.773 189.460 167.169  1.00161.95           C  
ATOM   1288  N1    C R  11     156.942 189.614 168.614  1.00161.95           N  
ATOM   1289  C2    C R  11     158.204 189.510 169.182  1.00161.95           C  
ATOM   1290  O2    C R  11     159.172 189.316 168.437  1.00161.95           O  
ATOM   1291  N3    C R  11     158.325 189.632 170.523  1.00161.95           N  
ATOM   1292  C4    C R  11     157.243 189.838 171.276  1.00161.95           C  
ATOM   1293  N4    C R  11     157.405 189.957 172.593  1.00161.95           N  
ATOM   1294  C5    C R  11     155.940 189.936 170.716  1.00161.95           C  
ATOM   1295  C6    C R  11     155.845 189.811 169.391  1.00161.95           C  
ATOM   1296  P     C R  12     155.735 186.973 163.709  1.00108.41           P  
ATOM   1297  OP1   C R  12     154.276 186.762 163.804  1.00108.41           O  
ATOM   1298  OP2   C R  12     156.668 185.953 164.232  1.00108.41           O  
ATOM   1299  O5'   C R  12     156.099 187.219 162.190  1.00108.41           O  
ATOM   1300  C5'   C R  12     156.624 186.164 161.406  1.00108.41           C  
ATOM   1301  C4'   C R  12     157.735 186.666 160.533  1.00108.41           C  
ATOM   1302  O4'   C R  12     158.081 188.015 160.943  1.00108.41           O  
ATOM   1303  C3'   C R  12     159.043 185.905 160.629  1.00108.41           C  
ATOM   1304  O3'   C R  12     159.070 184.739 159.831  1.00108.41           O  
ATOM   1305  C2'   C R  12     160.056 186.953 160.208  1.00108.41           C  
ATOM   1306  O2'   C R  12     160.027 187.124 158.801  1.00108.41           O  
ATOM   1307  C1'   C R  12     159.474 188.202 160.854  1.00108.41           C  
ATOM   1308  N1    C R  12     159.995 188.389 162.289  1.00 20.00           N  
ATOM   1309  C2    C R  12     161.297 188.846 162.518  1.00 20.00           C  
ATOM   1310  N3    C R  12     161.724 188.997 163.791  1.00 20.00           N  
ATOM   1311  C4    C R  12     160.910 188.706 164.808  1.00 20.00           C  
ATOM   1312  C5    C R  12     159.587 188.225 164.596  1.00 20.00           C  
ATOM   1313  C6    C R  12     159.177 188.084 163.339  1.00 20.00           C  
ATOM   1314  O2    C R  12     162.024 189.099 161.540  1.00 20.00           O  
ATOM   1315  N4    C R  12     161.374 188.881 166.046  1.00 20.00           N  
ATOM   1316  P     G R  13     160.045 183.533 160.228  1.00101.68           P  
ATOM   1317  OP1   G R  13     159.702 182.327 159.452  1.00101.68           O  
ATOM   1318  OP2   G R  13     160.073 183.471 161.702  1.00101.68           O  
ATOM   1319  O5'   G R  13     161.477 184.017 159.746  1.00101.68           O  
ATOM   1320  C5'   G R  13     161.739 184.288 158.379  1.00101.68           C  
ATOM   1321  C4'   G R  13     163.137 184.815 158.208  1.00101.68           C  
ATOM   1322  O4'   G R  13     163.265 186.088 158.886  1.00101.68           O  
ATOM   1323  C3'   G R  13     164.220 183.951 158.818  1.00101.68           C  
ATOM   1324  O3'   G R  13     164.611 182.918 157.941  1.00101.68           O  
ATOM   1325  C2'   G R  13     165.325 184.945 159.130  1.00101.68           C  
ATOM   1326  O2'   G R  13     166.091 185.225 157.973  1.00101.68           O  
ATOM   1327  C1'   G R  13     164.527 186.189 159.501  1.00101.68           C  
ATOM   1328  N9    G R  13     164.300 186.300 160.946  1.00101.68           N  
ATOM   1329  C8    G R  13     163.129 186.018 161.586  1.00101.68           C  
ATOM   1330  N7    G R  13     163.172 186.213 162.864  1.00101.68           N  
ATOM   1331  C5    G R  13     164.461 186.640 163.074  1.00101.68           C  
ATOM   1332  C6    G R  13     165.081 187.005 164.270  1.00101.68           C  
ATOM   1333  O6    G R  13     164.591 187.007 165.395  1.00101.68           O  
ATOM   1334  N1    G R  13     166.382 187.403 164.063  1.00101.68           N  
ATOM   1335  C2    G R  13     167.005 187.448 162.851  1.00101.68           C  
ATOM   1336  N2    G R  13     168.277 187.845 162.859  1.00101.68           N  
ATOM   1337  N3    G R  13     166.435 187.105 161.715  1.00101.68           N  
ATOM   1338  C4    G R  13     165.165 186.725 161.905  1.00101.68           C  
ATOM   1339  P     G R  14     165.598 181.768 158.441  1.00 91.80           P  
ATOM   1340  OP1   G R  14     165.330 180.546 157.655  1.00 91.80           O  
ATOM   1341  OP2   G R  14     165.576 181.720 159.919  1.00 91.80           O  
ATOM   1342  O5'   G R  14     167.017 182.297 157.995  1.00 91.80           O  
ATOM   1343  C5'   G R  14     168.183 181.699 158.507  1.00 91.80           C  
ATOM   1344  C4'   G R  14     169.140 182.737 159.004  1.00 91.80           C  
ATOM   1345  O4'   G R  14     168.425 183.807 159.660  1.00 91.80           O  
ATOM   1346  C3'   G R  14     170.114 182.250 160.047  1.00 91.80           C  
ATOM   1347  O3'   G R  14     171.205 181.593 159.445  1.00 91.80           O  
ATOM   1348  C2'   G R  14     170.506 183.530 160.766  1.00 91.80           C  
ATOM   1349  O2'   G R  14     171.496 184.218 160.025  1.00 91.80           O  
ATOM   1350  C1'   G R  14     169.214 184.341 160.698  1.00 91.80           C  
ATOM   1351  N9    G R  14     168.423 184.329 161.918  1.00 20.00           N  
ATOM   1352  C8    G R  14     167.079 184.033 161.942  1.00 20.00           C  
ATOM   1353  N7    G R  14     166.542 184.103 163.141  1.00 20.00           N  
ATOM   1354  C5    G R  14     167.588 184.472 163.977  1.00 20.00           C  
ATOM   1355  C4    G R  14     168.754 184.612 163.250  1.00 20.00           C  
ATOM   1356  N1    G R  14     168.882 185.037 165.839  1.00 20.00           N  
ATOM   1357  C2    G R  14     169.990 185.161 165.044  1.00 20.00           C  
ATOM   1358  N3    G R  14     169.984 184.959 163.736  1.00 20.00           N  
ATOM   1359  C6    G R  14     167.611 184.683 165.382  1.00 20.00           C  
ATOM   1360  O6    G R  14     166.672 184.593 166.189  1.00 20.00           O  
ATOM   1361  N2    G R  14     171.124 185.509 165.644  1.00 20.00           N  
ATOM   1362  P     U R  15     171.358 180.005 159.562  1.00 83.97           P  
ATOM   1363  OP1   U R  15     171.982 179.513 158.317  1.00 83.97           O  
ATOM   1364  OP2   U R  15     170.088 179.415 160.035  1.00 83.97           O  
ATOM   1365  O5'   U R  15     172.455 179.863 160.688  1.00 83.97           O  
ATOM   1366  C5'   U R  15     173.490 180.822 160.747  1.00 83.97           C  
ATOM   1367  C4'   U R  15     173.799 181.198 162.164  1.00 83.97           C  
ATOM   1368  O4'   U R  15     172.893 182.215 162.656  1.00 83.97           O  
ATOM   1369  C3'   U R  15     173.649 180.102 163.181  1.00 83.97           C  
ATOM   1370  O3'   U R  15     174.669 179.134 163.098  1.00 83.97           O  
ATOM   1371  C2'   U R  15     173.641 180.895 164.471  1.00 83.97           C  
ATOM   1372  O2'   U R  15     174.944 181.348 164.776  1.00 83.97           O  
ATOM   1373  C1'   U R  15     172.811 182.112 164.063  1.00 83.97           C  
ATOM   1374  N1    U R  15     171.318 181.969 164.516  1.00 20.00           N  
ATOM   1375  C2    U R  15     171.062 182.048 165.869  1.00 20.00           C  
ATOM   1376  N3    U R  15     169.735 181.911 166.227  1.00 20.00           N  
ATOM   1377  C4    U R  15     168.673 181.704 165.378  1.00 20.00           C  
ATOM   1378  C5    U R  15     169.036 181.630 163.983  1.00 20.00           C  
ATOM   1379  C6    U R  15     170.320 181.766 163.595  1.00 20.00           C  
ATOM   1380  O2    U R  15     171.939 182.227 166.696  1.00 20.00           O  
ATOM   1381  O4    U R  15     167.522 181.595 165.818  1.00 20.00           O  
ATOM   1382  P     A R  16     174.328 177.599 163.389  1.00 70.43           P  
ATOM   1383  OP1   A R  16     175.329 176.765 162.688  1.00 70.43           O  
ATOM   1384  OP2   A R  16     172.890 177.394 163.127  1.00 70.43           O  
ATOM   1385  O5'   A R  16     174.586 177.470 164.947  1.00 70.43           O  
ATOM   1386  C5'   A R  16     175.764 178.026 165.501  1.00 70.43           C  
ATOM   1387  C4'   A R  16     175.620 178.273 166.972  1.00 70.43           C  
ATOM   1388  O4'   A R  16     174.696 179.357 167.217  1.00 70.43           O  
ATOM   1389  C3'   A R  16     175.048 177.125 167.757  1.00 70.43           C  
ATOM   1390  O3'   A R  16     176.020 176.143 168.035  1.00 70.43           O  
ATOM   1391  C2'   A R  16     174.524 177.816 168.996  1.00 70.43           C  
ATOM   1392  O2'   A R  16     175.593 178.098 169.870  1.00 70.43           O  
ATOM   1393  C1'   A R  16     174.013 179.132 168.423  1.00 70.43           C  
ATOM   1394  N9    A R  16     172.575 179.085 168.139  1.00 70.43           N  
ATOM   1395  C8    A R  16     171.977 179.145 166.926  1.00 70.43           C  
ATOM   1396  N7    A R  16     170.677 179.099 166.944  1.00 70.43           N  
ATOM   1397  C5    A R  16     170.413 178.957 168.276  1.00 70.43           C  
ATOM   1398  C6    A R  16     169.221 178.832 168.962  1.00 70.43           C  
ATOM   1399  N6    A R  16     168.053 178.827 168.344  1.00 70.43           N  
ATOM   1400  N1    A R  16     169.265 178.706 170.297  1.00 70.43           N  
ATOM   1401  C2    A R  16     170.454 178.716 170.887  1.00 70.43           C  
ATOM   1402  N3    A R  16     171.652 178.833 170.345  1.00 70.43           N  
ATOM   1403  C4    A R  16     171.558 178.951 169.025  1.00 70.43           C  
ATOM   1404  P     G R  17     175.686 174.602 167.780  1.00 62.29           P  
ATOM   1405  OP1   G R  17     176.970 173.886 167.650  1.00 62.29           O  
ATOM   1406  OP2   G R  17     174.678 174.512 166.706  1.00 62.29           O  
ATOM   1407  O5'   G R  17     175.036 174.135 169.146  1.00 62.29           O  
ATOM   1408  C5'   G R  17     175.837 174.060 170.304  1.00 62.29           C  
ATOM   1409  C4'   G R  17     175.051 174.366 171.543  1.00 62.29           C  
ATOM   1410  O4'   G R  17     174.204 175.516 171.322  1.00 62.29           O  
ATOM   1411  C3'   G R  17     174.090 173.297 172.003  1.00 62.29           C  
ATOM   1412  O3'   G R  17     174.731 172.274 172.721  1.00 62.29           O  
ATOM   1413  C2'   G R  17     173.133 174.083 172.866  1.00 62.29           C  
ATOM   1414  O2'   G R  17     173.739 174.367 174.113  1.00 62.29           O  
ATOM   1415  C1'   G R  17     173.030 175.391 172.086  1.00 62.29           C  
ATOM   1416  N9    G R  17     171.877 175.423 171.172  1.00 62.29           N  
ATOM   1417  C8    G R  17     171.936 175.662 169.835  1.00 62.29           C  
ATOM   1418  N7    G R  17     170.786 175.660 169.238  1.00 62.29           N  
ATOM   1419  C5    G R  17     169.914 175.392 170.256  1.00 62.29           C  
ATOM   1420  C6    G R  17     168.528 175.256 170.217  1.00 62.29           C  
ATOM   1421  O6    G R  17     167.775 175.345 169.256  1.00 62.29           O  
ATOM   1422  N1    G R  17     168.000 174.981 171.456  1.00 62.29           N  
ATOM   1423  C2    G R  17     168.734 174.869 172.587  1.00 62.29           C  
ATOM   1424  N2    G R  17     168.077 174.604 173.709  1.00 62.29           N  
ATOM   1425  N3    G R  17     170.022 174.994 172.642  1.00 62.29           N  
ATOM   1426  C4    G R  17     170.553 175.256 171.450  1.00 62.29           C  
ATOM   1427  P     U R  18     174.469 170.757 172.313  1.00 60.05           P  
ATOM   1428  OP1   U R  18     175.474 169.957 173.032  1.00 60.05           O  
ATOM   1429  OP2   U R  18     174.354 170.699 170.848  1.00 60.05           O  
ATOM   1430  O5'   U R  18     173.043 170.433 172.920  1.00 60.05           O  
ATOM   1431  C5'   U R  18     172.919 170.235 174.309  1.00 60.05           C  
ATOM   1432  C4'   U R  18     171.553 170.594 174.813  1.00 60.05           C  
ATOM   1433  O4'   U R  18     171.006 171.710 174.079  1.00 60.05           O  
ATOM   1434  C3'   U R  18     170.493 169.532 174.683  1.00 60.05           C  
ATOM   1435  O3'   U R  18     170.616 168.559 175.689  1.00 60.05           O  
ATOM   1436  C2'   U R  18     169.219 170.339 174.806  1.00 60.05           C  
ATOM   1437  O2'   U R  18     168.967 170.634 176.165  1.00 60.05           O  
ATOM   1438  C1'   U R  18     169.601 171.637 174.107  1.00 60.05           C  
ATOM   1439  N1    U R  18     169.063 171.713 172.658  1.00 20.00           N  
ATOM   1440  C2    U R  18     167.701 171.735 172.440  1.00 20.00           C  
ATOM   1441  N3    U R  18     167.318 171.815 171.115  1.00 20.00           N  
ATOM   1442  C4    U R  18     168.150 171.869 170.021  1.00 20.00           C  
ATOM   1443  C5    U R  18     169.556 171.836 170.346  1.00 20.00           C  
ATOM   1444  C6    U R  18     169.968 171.765 171.627  1.00 20.00           C  
ATOM   1445  O2    U R  18     166.887 171.690 173.345  1.00 20.00           O  
ATOM   1446  O4    U R  18     167.688 171.939 168.876  1.00 20.00           O  
ATOM   1447  P     C R  19     170.208 167.050 175.386  1.00 58.37           P  
ATOM   1448  OP1   C R  19     170.673 166.192 176.487  1.00 58.37           O  
ATOM   1449  OP2   C R  19     170.598 166.742 174.003  1.00 58.37           O  
ATOM   1450  O5'   C R  19     168.630 167.085 175.458  1.00 58.37           O  
ATOM   1451  C5'   C R  19     167.988 167.489 176.647  1.00 58.37           C  
ATOM   1452  C4'   C R  19     166.515 167.625 176.422  1.00 58.37           C  
ATOM   1453  O4'   C R  19     166.244 168.695 175.493  1.00 58.37           O  
ATOM   1454  C3'   C R  19     165.849 166.436 175.786  1.00 58.37           C  
ATOM   1455  O3'   C R  19     165.627 165.409 176.715  1.00 58.37           O  
ATOM   1456  C2'   C R  19     164.572 167.039 175.247  1.00 58.37           C  
ATOM   1457  O2'   C R  19     163.639 167.214 176.295  1.00 58.37           O  
ATOM   1458  C1'   C R  19     165.048 168.419 174.803  1.00 58.37           C  
ATOM   1459  N1    C R  19     165.315 168.501 173.359  1.00 20.00           N  
ATOM   1460  C2    C R  19     164.248 168.644 172.467  1.00 20.00           C  
ATOM   1461  N3    C R  19     164.505 168.721 171.143  1.00 20.00           N  
ATOM   1462  C4    C R  19     165.763 168.654 170.702  1.00 20.00           C  
ATOM   1463  C5    C R  19     166.863 168.494 171.592  1.00 20.00           C  
ATOM   1464  C6    C R  19     166.597 168.423 172.894  1.00 20.00           C  
ATOM   1465  O2    C R  19     163.090 168.695 172.921  1.00 20.00           O  
ATOM   1466  N4    C R  19     165.967 168.745 169.387  1.00 20.00           N  
ATOM   1467  P     U R  20     166.485 164.074 176.604  1.00 61.62           P  
ATOM   1468  OP1   U R  20     166.520 163.479 177.950  1.00 61.62           O  
ATOM   1469  OP2   U R  20     167.750 164.344 175.899  1.00 61.62           O  
ATOM   1470  O5'   U R  20     165.604 163.153 175.666  1.00 61.62           O  
ATOM   1471  C5'   U R  20     164.523 162.449 176.228  1.00 61.62           C  
ATOM   1472  C4'   U R  20     163.493 162.079 175.207  1.00 61.62           C  
ATOM   1473  O4'   U R  20     162.947 163.254 174.572  1.00 61.62           O  
ATOM   1474  C3'   U R  20     163.955 161.232 174.049  1.00 61.62           C  
ATOM   1475  O3'   U R  20     164.093 159.871 174.400  1.00 61.62           O  
ATOM   1476  C2'   U R  20     162.855 161.457 173.034  1.00 61.62           C  
ATOM   1477  O2'   U R  20     161.726 160.682 173.396  1.00 61.62           O  
ATOM   1478  C1'   U R  20     162.522 162.928 173.271  1.00 61.62           C  
ATOM   1479  N1    U R  20     163.243 163.894 172.274  1.00 20.00           N  
ATOM   1480  C2    U R  20     162.966 163.863 170.923  1.00 20.00           C  
ATOM   1481  N3    U R  20     163.655 164.785 170.159  1.00 20.00           N  
ATOM   1482  C4    U R  20     164.572 165.705 170.611  1.00 20.00           C  
ATOM   1483  C5    U R  20     164.801 165.661 172.035  1.00 20.00           C  
ATOM   1484  C6    U R  20     164.142 164.780 172.814  1.00 20.00           C  
ATOM   1485  O2    U R  20     162.170 163.082 170.431  1.00 20.00           O  
ATOM   1486  O4    U R  20     165.128 166.483 169.827  1.00 20.00           O  
ATOM   1487  CA  PHE A   8     140.635 138.301 223.350  1.00136.78           C  
ATOM   1488  C   PHE A   8     141.351 138.957 224.507  1.00136.78           C  
ATOM   1489  O   PHE A   8     140.761 139.711 225.271  1.00136.78           O  
ATOM   1490  CB  PHE A   8     140.759 139.213 222.134  1.00136.78           C  
ATOM   1491  CG  PHE A   8     140.465 138.544 220.834  1.00136.78           C  
ATOM   1492  CD1 PHE A   8     140.366 137.167 220.744  1.00136.78           C  
ATOM   1493  CD2 PHE A   8     140.320 139.300 219.686  1.00136.78           C  
ATOM   1494  CE1 PHE A   8     140.101 136.560 219.540  1.00136.78           C  
ATOM   1495  CE2 PHE A   8     140.060 138.699 218.477  1.00136.78           C  
ATOM   1496  CZ  PHE A   8     139.950 137.323 218.403  1.00136.78           C  
ATOM   1497  N   LEU A   9     142.641 138.686 224.621  1.00143.89           N  
ATOM   1498  CA  LEU A   9     143.433 139.332 225.650  1.00143.89           C  
ATOM   1499  C   LEU A   9     143.792 140.740 225.209  1.00143.89           C  
ATOM   1500  O   LEU A   9     143.842 141.038 224.015  1.00143.89           O  
ATOM   1501  CB  LEU A   9     144.675 138.501 225.931  1.00143.89           C  
ATOM   1502  CG  LEU A   9     144.209 137.125 226.414  1.00143.89           C  
ATOM   1503  CD1 LEU A   9     145.349 136.140 226.519  1.00143.89           C  
ATOM   1504  CD2 LEU A   9     143.481 137.247 227.745  1.00143.89           C  
ATOM   1505  N   LYS A  10     144.018 141.610 226.178  1.00140.29           N  
ATOM   1506  CA  LYS A  10     144.106 142.977 225.699  1.00140.29           C  
ATOM   1507  C   LYS A  10     145.446 143.606 226.038  1.00140.29           C  
ATOM   1508  O   LYS A  10     145.983 143.373 227.121  1.00140.29           O  
ATOM   1509  CB  LYS A  10     142.980 143.812 226.297  1.00140.29           C  
ATOM   1510  CG  LYS A  10     141.645 143.498 225.684  1.00140.29           C  
ATOM   1511  CD  LYS A  10     140.554 144.352 226.274  1.00140.29           C  
ATOM   1512  CE  LYS A  10     139.303 144.235 225.434  1.00140.29           C  
ATOM   1513  NZ  LYS A  10     138.761 142.852 225.388  1.00140.29           N  
ATOM   1514  N   PRO A  11     146.000 144.412 225.141  1.00136.95           N  
ATOM   1515  CA  PRO A  11     147.315 144.999 225.389  1.00136.95           C  
ATOM   1516  C   PRO A  11     147.240 146.177 226.340  1.00136.95           C  
ATOM   1517  O   PRO A  11     146.205 146.822 226.504  1.00136.95           O  
ATOM   1518  CB  PRO A  11     147.755 145.464 224.004  1.00136.95           C  
ATOM   1519  CG  PRO A  11     146.495 145.773 223.330  1.00136.95           C  
ATOM   1520  CD  PRO A  11     145.484 144.787 223.817  1.00136.95           C  
ATOM   1521  N   ARG A  12     148.381 146.448 226.966  1.00139.56           N  
ATOM   1522  CA  ARG A  12     148.537 147.574 227.869  1.00139.56           C  
ATOM   1523  C   ARG A  12     149.931 148.150 227.697  1.00139.56           C  
ATOM   1524  O   ARG A  12     150.820 147.517 227.126  1.00139.56           O  
ATOM   1525  CB  ARG A  12     148.338 147.168 229.331  1.00139.56           C  
ATOM   1526  CG  ARG A  12     146.927 146.787 229.728  1.00139.56           C  
ATOM   1527  CD  ARG A  12     146.927 146.350 231.166  1.00139.56           C  
ATOM   1528  NE  ARG A  12     147.320 147.455 232.031  1.00139.56           N  
ATOM   1529  CZ  ARG A  12     147.678 147.319 233.301  1.00139.56           C  
ATOM   1530  NH1 ARG A  12     147.708 146.119 233.857  1.00139.56           N  
ATOM   1531  NH2 ARG A  12     148.022 148.384 234.011  1.00139.56           N  
ATOM   1532  N   LEU A  13     150.119 149.361 228.209  1.00135.29           N  
ATOM   1533  CA  LEU A  13     151.453 149.947 228.303  1.00135.29           C  
ATOM   1534  C   LEU A  13     152.174 149.255 229.438  1.00135.29           C  
ATOM   1535  O   LEU A  13     151.904 149.502 230.611  1.00135.29           O  
ATOM   1536  CB  LEU A  13     151.389 151.444 228.551  1.00135.29           C  
ATOM   1537  CG  LEU A  13     150.947 152.291 227.376  1.00135.29           C  
ATOM   1538  CD1 LEU A  13     150.835 153.737 227.793  1.00135.29           C  
ATOM   1539  CD2 LEU A  13     151.953 152.127 226.264  1.00135.29           C  
ATOM   1540  N   VAL A  14     153.102 148.369 229.102  1.00136.90           N  
ATOM   1541  CA  VAL A  14     153.796 147.725 230.200  1.00136.90           C  
ATOM   1542  C   VAL A  14     155.028 148.532 230.611  1.00136.90           C  
ATOM   1543  O   VAL A  14     155.391 148.536 231.793  1.00136.90           O  
ATOM   1544  CB  VAL A  14     154.117 146.259 229.852  1.00136.90           C  
ATOM   1545  CG1 VAL A  14     155.174 146.150 228.779  1.00136.90           C  
ATOM   1546  CG2 VAL A  14     154.506 145.468 231.093  1.00136.90           C  
ATOM   1547  N   ASP A  15     155.643 149.285 229.694  1.00131.42           N  
ATOM   1548  CA  ASP A  15     156.878 149.976 230.043  1.00131.42           C  
ATOM   1549  C   ASP A  15     157.173 151.097 229.060  1.00131.42           C  
ATOM   1550  O   ASP A  15     156.845 151.012 227.877  1.00131.42           O  
ATOM   1551  CB  ASP A  15     158.072 149.020 230.074  1.00131.42           C  
ATOM   1552  CG  ASP A  15     159.299 149.655 230.682  1.00131.42           C  
ATOM   1553  OD1 ASP A  15     159.321 149.821 231.919  1.00131.42           O  
ATOM   1554  OD2 ASP A  15     160.226 150.016 229.927  1.00131.42           O  
ATOM   1555  N   ILE A  16     157.804 152.144 229.578  1.00129.47           N  
ATOM   1556  CA  ILE A  16     158.476 153.168 228.794  1.00129.47           C  
ATOM   1557  C   ILE A  16     159.959 153.008 229.069  1.00129.47           C  
ATOM   1558  O   ILE A  16     160.395 153.144 230.217  1.00129.47           O  
ATOM   1559  CB  ILE A  16     158.016 154.575 229.175  1.00129.47           C  
ATOM   1560  CG1 ILE A  16     156.548 154.775 228.823  1.00129.47           C  
ATOM   1561  CG2 ILE A  16     158.905 155.615 228.534  1.00129.47           C  
ATOM   1562  CD1 ILE A  16     155.965 156.022 229.433  1.00129.47           C  
ATOM   1563  N   GLU A  17     160.735 152.708 228.045  1.00129.20           N  
ATOM   1564  CA  GLU A  17     162.177 152.565 228.209  1.00129.20           C  
ATOM   1565  C   GLU A  17     162.839 153.770 227.556  1.00129.20           C  
ATOM   1566  O   GLU A  17     163.161 153.752 226.367  1.00129.20           O  
ATOM   1567  CB  GLU A  17     162.664 151.245 227.625  1.00129.20           C  
ATOM   1568  CG  GLU A  17     164.137 150.967 227.860  1.00129.20           C  
ATOM   1569  CD  GLU A  17     164.547 149.573 227.425  1.00129.20           C  
ATOM   1570  OE1 GLU A  17     163.674 148.808 226.969  1.00129.20           O  
ATOM   1571  OE2 GLU A  17     165.745 149.242 227.532  1.00129.20           O  
ATOM   1572  N   GLN A  18     163.039 154.818 228.349  1.00128.57           N  
ATOM   1573  CA  GLN A  18     163.670 156.063 227.915  1.00128.57           C  
ATOM   1574  C   GLN A  18     165.155 155.787 227.749  1.00128.57           C  
ATOM   1575  O   GLN A  18     165.961 156.038 228.642  1.00128.57           O  
ATOM   1576  CB  GLN A  18     163.414 157.162 228.940  1.00128.57           C  
ATOM   1577  CG  GLN A  18     163.897 158.553 228.572  1.00128.57           C  
ATOM   1578  CD  GLN A  18     163.068 159.185 227.491  1.00128.57           C  
ATOM   1579  OE1 GLN A  18     161.848 159.048 227.473  1.00128.57           O  
ATOM   1580  NE2 GLN A  18     163.720 159.901 226.590  1.00128.57           N  
ATOM   1581  N   VAL A  19     165.530 155.241 226.596  1.00131.71           N  
ATOM   1582  CA  VAL A  19     166.906 154.798 226.444  1.00131.71           C  
ATOM   1583  C   VAL A  19     167.832 155.974 226.175  1.00131.71           C  
ATOM   1584  O   VAL A  19     169.051 155.851 226.330  1.00131.71           O  
ATOM   1585  CB  VAL A  19     166.983 153.723 225.347  1.00131.71           C  
ATOM   1586  CG1 VAL A  19     166.880 154.340 223.977  1.00131.71           C  
ATOM   1587  CG2 VAL A  19     168.223 152.841 225.495  1.00131.71           C  
ATOM   1588  N   SER A  20     167.288 157.123 225.807  1.00128.07           N  
ATOM   1589  CA  SER A  20     168.079 158.332 225.674  1.00128.07           C  
ATOM   1590  C   SER A  20     167.150 159.510 225.884  1.00128.07           C  
ATOM   1591  O   SER A  20     165.949 159.342 226.102  1.00128.07           O  
ATOM   1592  CB  SER A  20     168.776 158.414 224.318  1.00128.07           C  
ATOM   1593  OG  SER A  20     169.473 159.642 224.199  1.00128.07           O  
ATOM   1594  N   SER A  21     167.717 160.712 225.820  1.00128.43           N  
ATOM   1595  CA  SER A  21     166.900 161.899 226.008  1.00128.43           C  
ATOM   1596  C   SER A  21     166.026 162.168 224.798  1.00128.43           C  
ATOM   1597  O   SER A  21     164.898 162.647 224.943  1.00128.43           O  
ATOM   1598  CB  SER A  21     167.780 163.107 226.298  1.00128.43           C  
ATOM   1599  OG  SER A  21     166.988 164.270 226.463  1.00128.43           O  
ATOM   1600  N   THR A  22     166.522 161.871 223.602  1.00118.11           N  
ATOM   1601  CA  THR A  22     165.706 162.072 222.416  1.00118.11           C  
ATOM   1602  C   THR A  22     164.643 160.998 222.316  1.00118.11           C  
ATOM   1603  O   THR A  22     163.447 161.283 222.395  1.00118.11           O  
ATOM   1604  CB  THR A  22     166.566 162.035 221.162  1.00118.11           C  
ATOM   1605  OG1 THR A  22     167.051 160.700 220.979  1.00118.11           O  
ATOM   1606  CG2 THR A  22     167.740 162.984 221.304  1.00118.11           C  
ATOM   1607  N   HIS A  23     165.062 159.754 222.164  1.00116.10           N  
ATOM   1608  CA  HIS A  23     164.129 158.708 221.813  1.00116.10           C  
ATOM   1609  C   HIS A  23     164.067 157.663 222.905  1.00116.10           C  
ATOM   1610  O   HIS A  23     164.783 157.726 223.906  1.00116.10           O  
ATOM   1611  CB  HIS A  23     164.517 158.037 220.508  1.00116.10           C  
ATOM   1612  CG  HIS A  23     165.656 157.087 220.638  1.00116.10           C  
ATOM   1613  ND1 HIS A  23     166.968 157.499 220.668  1.00116.10           N  
ATOM   1614  CD2 HIS A  23     165.680 155.737 220.730  1.00116.10           C  
ATOM   1615  CE1 HIS A  23     167.754 156.442 220.775  1.00116.10           C  
ATOM   1616  NE2 HIS A  23     166.997 155.361 220.809  1.00116.10           N  
ATOM   1617  N   ALA A  24     163.220 156.672 222.668  1.00119.23           N  
ATOM   1618  CA  ALA A  24     162.852 155.722 223.701  1.00119.23           C  
ATOM   1619  C   ALA A  24     162.253 154.496 223.040  1.00119.23           C  
ATOM   1620  O   ALA A  24     162.189 154.394 221.814  1.00119.23           O  
ATOM   1621  CB  ALA A  24     161.863 156.340 224.685  1.00119.23           C  
ATOM   1622  N   LYS A  25     161.806 153.565 223.873  1.00114.82           N  
ATOM   1623  CA  LYS A  25     161.056 152.402 223.434  1.00114.82           C  
ATOM   1624  C   LYS A  25     159.911 152.173 224.395  1.00114.82           C  
ATOM   1625  O   LYS A  25     160.131 152.039 225.599  1.00114.82           O  
ATOM   1626  CB  LYS A  25     161.938 151.154 223.355  1.00114.82           C  
ATOM   1627  CG  LYS A  25     162.793 151.131 222.112  1.00114.82           C  
ATOM   1628  CD  LYS A  25     163.661 149.901 221.991  1.00114.82           C  
ATOM   1629  CE  LYS A  25     164.906 150.043 222.835  1.00114.82           C  
ATOM   1630  NZ  LYS A  25     165.868 148.953 222.550  1.00114.82           N  
ATOM   1631  N   VAL A  26     158.696 152.142 223.873  1.00115.75           N  
ATOM   1632  CA  VAL A  26     157.572 151.686 224.636  1.00115.75           C  
ATOM   1633  C   VAL A  26     157.420 150.201 224.359  1.00115.75           C  
ATOM   1634  O   VAL A  26     158.017 149.655 223.436  1.00115.75           O  
ATOM   1635  CB  VAL A  26     156.283 152.449 224.300  1.00115.75           C  
ATOM   1636  CG1 VAL A  26     156.482 153.925 224.520  1.00115.75           C  
ATOM   1637  CG2 VAL A  26     155.871 152.162 222.894  1.00115.75           C  
ATOM   1638  N   THR A  27     156.635 149.529 225.181  1.00125.54           N  
ATOM   1639  CA  THR A  27     156.486 148.092 225.069  1.00125.54           C  
ATOM   1640  C   THR A  27     155.050 147.747 225.406  1.00125.54           C  
ATOM   1641  O   THR A  27     154.491 148.284 226.365  1.00125.54           O  
ATOM   1642  CB  THR A  27     157.457 147.367 226.002  1.00125.54           C  
ATOM   1643  OG1 THR A  27     158.793 147.789 225.712  1.00125.54           O  
ATOM   1644  CG2 THR A  27     157.385 145.877 225.793  1.00125.54           C  
ATOM   1645  N   LEU A  28     154.447 146.884 224.605  1.00128.10           N  
ATOM   1646  CA  LEU A  28     153.063 146.497 224.790  1.00128.10           C  
ATOM   1647  C   LEU A  28     152.959 144.997 224.987  1.00128.10           C  
ATOM   1648  O   LEU A  28     153.753 144.221 224.450  1.00128.10           O  
ATOM   1649  CB  LEU A  28     152.204 146.917 223.613  1.00128.10           C  
ATOM   1650  CG  LEU A  28     151.562 148.296 223.648  1.00128.10           C  
ATOM   1651  CD1 LEU A  28     152.558 149.424 223.565  1.00128.10           C  
ATOM   1652  CD2 LEU A  28     150.609 148.372 222.482  1.00128.10           C  
ATOM   1653  N   GLU A  29     151.959 144.607 225.752  1.00146.56           N  
ATOM   1654  CA  GLU A  29     151.785 143.235 226.192  1.00146.56           C  
ATOM   1655  C   GLU A  29     150.369 143.062 226.710  1.00146.56           C  
ATOM   1656  O   GLU A  29     149.868 143.924 227.441  1.00146.56           O  
ATOM   1657  CB  GLU A  29     152.795 142.896 227.288  1.00146.56           C  
ATOM   1658  CG  GLU A  29     152.723 141.476 227.801  1.00146.56           C  
ATOM   1659  CD  GLU A  29     153.779 141.181 228.845  1.00146.56           C  
ATOM   1660  OE1 GLU A  29     154.530 142.112 229.211  1.00146.56           O  
ATOM   1661  OE2 GLU A  29     153.865 140.015 229.289  1.00146.56           O  
ATOM   1662  N   PRO A  30     149.683 141.983 226.351  1.00143.75           N  
ATOM   1663  CA  PRO A  30     150.064 141.001 225.348  1.00143.75           C  
ATOM   1664  C   PRO A  30     149.329 141.287 224.074  1.00143.75           C  
ATOM   1665  O   PRO A  30     148.601 142.266 224.026  1.00143.75           O  
ATOM   1666  CB  PRO A  30     149.598 139.697 225.957  1.00143.75           C  
ATOM   1667  CG  PRO A  30     148.388 140.093 226.707  1.00143.75           C  
ATOM   1668  CD  PRO A  30     148.656 141.456 227.256  1.00143.75           C  
ATOM   1669  N   LEU A  31     149.497 140.445 223.061  1.00146.25           N  
ATOM   1670  CA  LEU A  31     148.739 140.564 221.827  1.00146.25           C  
ATOM   1671  C   LEU A  31     148.430 139.182 221.279  1.00146.25           C  
ATOM   1672  O   LEU A  31     149.277 138.287 221.325  1.00146.25           O  
ATOM   1673  CB  LEU A  31     149.501 141.372 220.776  1.00146.25           C  
ATOM   1674  CG  LEU A  31     149.698 142.874 220.967  1.00146.25           C  
ATOM   1675  CD1 LEU A  31     150.641 143.420 219.924  1.00146.25           C  
ATOM   1676  CD2 LEU A  31     148.368 143.571 220.877  1.00146.25           C  
ATOM   1677  N   GLU A  32     147.216 139.012 220.766  1.00148.68           N  
ATOM   1678  CA  GLU A  32     146.903 137.804 220.023  1.00148.68           C  
ATOM   1679  C   GLU A  32     147.690 137.763 218.722  1.00148.68           C  
ATOM   1680  O   GLU A  32     148.173 138.786 218.226  1.00148.68           O  
ATOM   1681  CB  GLU A  32     145.414 137.719 219.718  1.00148.68           C  
ATOM   1682  CG  GLU A  32     144.571 137.404 220.910  1.00148.68           C  
ATOM   1683  CD  GLU A  32     144.778 135.986 221.387  1.00148.68           C  
ATOM   1684  OE1 GLU A  32     145.047 135.107 220.541  1.00148.68           O  
ATOM   1685  OE2 GLU A  32     144.670 135.749 222.609  1.00148.68           O  
ATOM   1686  N   ARG A  33     147.801 136.559 218.164  1.00150.89           N  
ATOM   1687  CA  ARG A  33     148.657 136.352 217.006  1.00150.89           C  
ATOM   1688  C   ARG A  33     148.089 137.061 215.788  1.00150.89           C  
ATOM   1689  O   ARG A  33     146.909 136.918 215.464  1.00150.89           O  
ATOM   1690  CB  ARG A  33     148.827 134.867 216.706  1.00150.89           C  
ATOM   1691  CG  ARG A  33     149.854 134.640 215.613  1.00150.89           C  
ATOM   1692  CD  ARG A  33     150.020 133.189 215.221  1.00150.89           C  
ATOM   1693  NE  ARG A  33     148.858 132.644 214.532  1.00150.89           N  
ATOM   1694  CZ  ARG A  33     148.637 132.775 213.228  1.00150.89           C  
ATOM   1695  NH1 ARG A  33     149.496 133.438 212.469  1.00150.89           N  
ATOM   1696  NH2 ARG A  33     147.556 132.239 212.682  1.00150.89           N  
ATOM   1697  N   GLY A  34     148.932 137.853 215.131  1.00132.18           N  
ATOM   1698  CA  GLY A  34     148.538 138.657 214.003  1.00132.18           C  
ATOM   1699  C   GLY A  34     148.370 140.115 214.352  1.00132.18           C  
ATOM   1700  O   GLY A  34     148.604 140.980 213.500  1.00132.18           O  
ATOM   1701  N   PHE A  35     147.994 140.406 215.590  1.00123.11           N  
ATOM   1702  CA  PHE A  35     147.810 141.788 215.989  1.00123.11           C  
ATOM   1703  C   PHE A  35     149.111 142.533 216.176  1.00123.11           C  
ATOM   1704  O   PHE A  35     149.084 143.766 216.222  1.00123.11           O  
ATOM   1705  CB  PHE A  35     147.008 141.855 217.273  1.00123.11           C  
ATOM   1706  CG  PHE A  35     145.593 141.529 217.083  1.00123.11           C  
ATOM   1707  CD1 PHE A  35     144.697 142.505 216.719  1.00123.11           C  
ATOM   1708  CD2 PHE A  35     145.164 140.230 217.202  1.00123.11           C  
ATOM   1709  CE1 PHE A  35     143.382 142.197 216.519  1.00123.11           C  
ATOM   1710  CE2 PHE A  35     143.851 139.909 217.009  1.00123.11           C  
ATOM   1711  CZ  PHE A  35     142.954 140.894 216.663  1.00123.11           C  
ATOM   1712  N   GLY A  36     150.231 141.822 216.305  1.00121.71           N  
ATOM   1713  CA  GLY A  36     151.504 142.500 216.440  1.00121.71           C  
ATOM   1714  C   GLY A  36     151.852 143.282 215.194  1.00121.71           C  
ATOM   1715  O   GLY A  36     152.223 144.456 215.263  1.00121.71           O  
ATOM   1716  N   HIS A  37     151.674 142.663 214.036  1.00114.74           N  
ATOM   1717  CA  HIS A  37     151.851 143.399 212.803  1.00114.74           C  
ATOM   1718  C   HIS A  37     150.718 144.378 212.568  1.00114.74           C  
ATOM   1719  O   HIS A  37     150.920 145.377 211.875  1.00114.74           O  
ATOM   1720  CB  HIS A  37     151.954 142.434 211.636  1.00114.74           C  
ATOM   1721  CG  HIS A  37     153.083 141.468 211.762  1.00114.74           C  
ATOM   1722  ND1 HIS A  37     154.401 141.845 211.638  1.00114.74           N  
ATOM   1723  CD2 HIS A  37     153.092 140.134 211.989  1.00114.74           C  
ATOM   1724  CE1 HIS A  37     155.176 140.787 211.792  1.00114.74           C  
ATOM   1725  NE2 HIS A  37     154.406 139.735 212.004  1.00114.74           N  
ATOM   1726  N   THR A  38     149.542 144.123 213.139  1.00111.24           N  
ATOM   1727  CA  THR A  38     148.395 144.981 212.877  1.00111.24           C  
ATOM   1728  C   THR A  38     148.538 146.318 213.579  1.00111.24           C  
ATOM   1729  O   THR A  38     148.463 147.379 212.950  1.00111.24           O  
ATOM   1730  CB  THR A  38     147.121 144.284 213.313  1.00111.24           C  
ATOM   1731  OG1 THR A  38     146.953 143.095 212.537  1.00111.24           O  
ATOM   1732  CG2 THR A  38     145.957 145.190 213.104  1.00111.24           C  
ATOM   1733  N   LEU A  39     148.774 146.286 214.880  1.00103.40           N  
ATOM   1734  CA  LEU A  39     149.092 147.509 215.589  1.00103.40           C  
ATOM   1735  C   LEU A  39     150.489 148.010 215.281  1.00103.40           C  
ATOM   1736  O   LEU A  39     150.789 149.173 215.558  1.00103.40           O  
ATOM   1737  CB  LEU A  39     148.940 147.293 217.083  1.00103.40           C  
ATOM   1738  CG  LEU A  39     147.490 147.066 217.456  1.00103.40           C  
ATOM   1739  CD1 LEU A  39     147.405 146.744 218.914  1.00103.40           C  
ATOM   1740  CD2 LEU A  39     146.719 148.315 217.154  1.00103.40           C  
ATOM   1741  N   GLY A  40     151.344 147.170 214.720  1.00105.90           N  
ATOM   1742  CA  GLY A  40     152.651 147.637 214.334  1.00105.90           C  
ATOM   1743  C   GLY A  40     152.586 148.560 213.141  1.00105.90           C  
ATOM   1744  O   GLY A  40     153.019 149.713 213.218  1.00105.90           O  
ATOM   1745  N   ASN A  41     152.044 148.055 212.033  1.00 97.42           N  
ATOM   1746  CA  ASN A  41     151.874 148.877 210.843  1.00 97.42           C  
ATOM   1747  C   ASN A  41     150.913 150.018 211.110  1.00 97.42           C  
ATOM   1748  O   ASN A  41     151.128 151.145 210.640  1.00 97.42           O  
ATOM   1749  CB  ASN A  41     151.356 148.021 209.697  1.00 97.42           C  
ATOM   1750  CG  ASN A  41     151.452 148.713 208.362  1.00 97.42           C  
ATOM   1751  OD1 ASN A  41     151.979 149.815 208.247  1.00 97.42           O  
ATOM   1752  ND2 ASN A  41     150.927 148.068 207.335  1.00 97.42           N  
ATOM   1753  N   ALA A  42     149.863 149.746 211.887  1.00 94.93           N  
ATOM   1754  CA  ALA A  42     148.875 150.768 212.199  1.00 94.93           C  
ATOM   1755  C   ALA A  42     149.498 151.909 212.982  1.00 94.93           C  
ATOM   1756  O   ALA A  42     149.470 153.063 212.546  1.00 94.93           O  
ATOM   1757  CB  ALA A  42     147.722 150.150 212.983  1.00 94.93           C  
ATOM   1758  N   LEU A  43     150.129 151.593 214.102  1.00 95.41           N  
ATOM   1759  CA  LEU A  43     150.634 152.651 214.953  1.00 95.41           C  
ATOM   1760  C   LEU A  43     151.871 153.308 214.374  1.00 95.41           C  
ATOM   1761  O   LEU A  43     152.114 154.486 214.649  1.00 95.41           O  
ATOM   1762  CB  LEU A  43     150.887 152.100 216.344  1.00 95.41           C  
ATOM   1763  CG  LEU A  43     149.527 151.851 216.986  1.00 95.41           C  
ATOM   1764  CD1 LEU A  43     149.651 151.058 218.259  1.00 95.41           C  
ATOM   1765  CD2 LEU A  43     148.844 153.169 217.253  1.00 95.41           C  
ATOM   1766  N   ARG A  44     152.639 152.590 213.553  1.00 91.40           N  
ATOM   1767  CA  ARG A  44     153.731 153.234 212.831  1.00 91.40           C  
ATOM   1768  C   ARG A  44     153.197 154.274 211.872  1.00 91.40           C  
ATOM   1769  O   ARG A  44     153.630 155.434 211.880  1.00 91.40           O  
ATOM   1770  CB  ARG A  44     154.543 152.208 212.058  1.00 91.40           C  
ATOM   1771  CG  ARG A  44     155.611 152.856 211.239  1.00 91.40           C  
ATOM   1772  CD  ARG A  44     156.431 151.829 210.544  1.00 91.40           C  
ATOM   1773  NE  ARG A  44     157.522 152.439 209.809  1.00 91.40           N  
ATOM   1774  CZ  ARG A  44     157.448 152.796 208.540  1.00 91.40           C  
ATOM   1775  NH1 ARG A  44     156.342 152.579 207.857  1.00 91.40           N  
ATOM   1776  NH2 ARG A  44     158.492 153.350 207.957  1.00 91.40           N  
ATOM   1777  N   ARG A  45     152.216 153.879 211.072  1.00 95.57           N  
ATOM   1778  CA  ARG A  45     151.695 154.753 210.042  1.00 95.57           C  
ATOM   1779  C   ARG A  45     150.952 155.937 210.642  1.00 95.57           C  
ATOM   1780  O   ARG A  45     151.016 157.049 210.106  1.00 95.57           O  
ATOM   1781  CB  ARG A  45     150.819 153.913 209.127  1.00 95.57           C  
ATOM   1782  CG  ARG A  45     150.330 154.564 207.892  1.00 95.57           C  
ATOM   1783  CD  ARG A  45     149.730 153.489 207.012  1.00 95.57           C  
ATOM   1784  NE  ARG A  45     148.989 154.053 205.900  1.00 95.57           N  
ATOM   1785  CZ  ARG A  45     149.549 154.436 204.765  1.00 95.57           C  
ATOM   1786  NH1 ARG A  45     150.857 154.315 204.602  1.00 95.57           N  
ATOM   1787  NH2 ARG A  45     148.807 154.938 203.793  1.00 95.57           N  
ATOM   1788  N   ILE A  46     150.327 155.747 211.795  1.00 99.05           N  
ATOM   1789  CA  ILE A  46     149.663 156.872 212.432  1.00 99.05           C  
ATOM   1790  C   ILE A  46     150.668 157.801 213.091  1.00 99.05           C  
ATOM   1791  O   ILE A  46     150.546 159.026 212.980  1.00 99.05           O  
ATOM   1792  CB  ILE A  46     148.606 156.370 213.420  1.00 99.05           C  
ATOM   1793  CG1 ILE A  46     147.530 155.617 212.656  1.00 99.05           C  
ATOM   1794  CG2 ILE A  46     147.971 157.511 214.156  1.00 99.05           C  
ATOM   1795  CD1 ILE A  46     146.852 156.441 211.619  1.00 99.05           C  
ATOM   1796  N   LEU A  47     151.682 157.245 213.766  1.00 94.26           N  
ATOM   1797  CA  LEU A  47     152.684 158.092 214.405  1.00 94.26           C  
ATOM   1798  C   LEU A  47     153.480 158.904 213.402  1.00 94.26           C  
ATOM   1799  O   LEU A  47     153.903 160.018 213.717  1.00 94.26           O  
ATOM   1800  CB  LEU A  47     153.649 157.274 215.247  1.00 94.26           C  
ATOM   1801  CG  LEU A  47     153.199 156.819 216.618  1.00 94.26           C  
ATOM   1802  CD1 LEU A  47     154.295 155.975 217.207  1.00 94.26           C  
ATOM   1803  CD2 LEU A  47     152.928 158.013 217.481  1.00 94.26           C  
ATOM   1804  N   LEU A  48     153.678 158.393 212.194  1.00 94.40           N  
ATOM   1805  CA  LEU A  48     154.260 159.265 211.190  1.00 94.40           C  
ATOM   1806  C   LEU A  48     153.219 160.174 210.569  1.00 94.40           C  
ATOM   1807  O   LEU A  48     153.573 161.197 209.978  1.00 94.40           O  
ATOM   1808  CB  LEU A  48     154.933 158.452 210.101  1.00 94.40           C  
ATOM   1809  CG  LEU A  48     156.201 157.735 210.508  1.00 94.40           C  
ATOM   1810  CD1 LEU A  48     156.662 156.860 209.379  1.00 94.40           C  
ATOM   1811  CD2 LEU A  48     157.232 158.767 210.796  1.00 94.40           C  
ATOM   1812  N   SER A  49     151.940 159.821 210.683  1.00105.46           N  
ATOM   1813  CA  SER A  49     150.922 160.563 209.951  1.00105.46           C  
ATOM   1814  C   SER A  49     150.650 161.910 210.589  1.00105.46           C  
ATOM   1815  O   SER A  49     150.945 162.959 210.012  1.00105.46           O  
ATOM   1816  CB  SER A  49     149.631 159.761 209.898  1.00105.46           C  
ATOM   1817  OG  SER A  49     149.013 159.785 211.171  1.00105.46           O  
ATOM   1818  N   SER A  50     150.098 161.900 211.793  1.00109.54           N  
ATOM   1819  CA  SER A  50     149.433 163.082 212.322  1.00109.54           C  
ATOM   1820  C   SER A  50     149.661 163.149 213.823  1.00109.54           C  
ATOM   1821  O   SER A  50     148.900 162.576 214.601  1.00109.54           O  
ATOM   1822  CB  SER A  50     147.952 163.046 211.995  1.00109.54           C  
ATOM   1823  OG  SER A  50     147.749 163.070 210.595  1.00109.54           O  
ATOM   1824  N   MET A  51     150.697 163.859 214.217  1.00103.55           N  
ATOM   1825  CA  MET A  51     150.940 164.148 215.609  1.00103.55           C  
ATOM   1826  C   MET A  51     150.950 165.654 215.762  1.00103.55           C  
ATOM   1827  O   MET A  51     151.201 166.368 214.793  1.00103.55           O  
ATOM   1828  CB  MET A  51     152.276 163.566 216.056  1.00103.55           C  
ATOM   1829  CG  MET A  51     152.329 162.080 215.890  1.00103.55           C  
ATOM   1830  SD  MET A  51     150.971 161.293 216.754  1.00103.55           S  
ATOM   1831  CE  MET A  51     151.416 161.647 218.440  1.00103.55           C  
ATOM   1832  N   PRO A  52     150.634 166.164 216.939  1.00102.25           N  
ATOM   1833  CA  PRO A  52     150.758 167.603 217.156  1.00102.25           C  
ATOM   1834  C   PRO A  52     152.215 168.018 217.143  1.00102.25           C  
ATOM   1835  O   PRO A  52     153.097 167.257 217.538  1.00102.25           O  
ATOM   1836  CB  PRO A  52     150.121 167.805 218.530  1.00102.25           C  
ATOM   1837  CG  PRO A  52     149.179 166.661 218.660  1.00102.25           C  
ATOM   1838  CD  PRO A  52     149.857 165.515 218.004  1.00102.25           C  
ATOM   1839  N   GLY A  53     152.468 169.224 216.638  1.00103.06           N  
ATOM   1840  CA  GLY A  53     153.817 169.715 216.491  1.00103.06           C  
ATOM   1841  C   GLY A  53     153.910 171.188 216.840  1.00103.06           C  
ATOM   1842  O   GLY A  53     152.905 171.865 217.044  1.00103.06           O  
ATOM   1843  N   CYS A  54     155.144 171.673 216.887  1.00114.68           N  
ATOM   1844  CA  CYS A  54     155.441 173.040 217.287  1.00114.68           C  
ATOM   1845  C   CYS A  54     156.471 173.667 216.365  1.00114.68           C  
ATOM   1846  O   CYS A  54     157.489 174.191 216.810  1.00114.68           O  
ATOM   1847  CB  CYS A  54     155.946 173.082 218.718  1.00114.68           C  
ATOM   1848  SG  CYS A  54     154.764 172.577 219.977  1.00114.68           S  
ATOM   1849  N   ALA A  55     156.246 173.617 215.062  1.00100.93           N  
ATOM   1850  CA  ALA A  55     157.298 174.083 214.177  1.00100.93           C  
ATOM   1851  C   ALA A  55     157.286 175.599 214.046  1.00100.93           C  
ATOM   1852  O   ALA A  55     156.325 176.278 214.402  1.00100.93           O  
ATOM   1853  CB  ALA A  55     157.166 173.447 212.801  1.00100.93           C  
ATOM   1854  N   VAL A  56     158.376 176.118 213.514  1.00 91.70           N  
ATOM   1855  CA  VAL A  56     158.517 177.542 213.257  1.00 91.70           C  
ATOM   1856  C   VAL A  56     157.731 177.886 212.001  1.00 91.70           C  
ATOM   1857  O   VAL A  56     157.470 177.025 211.162  1.00 91.70           O  
ATOM   1858  CB  VAL A  56     160.015 177.883 213.137  1.00 91.70           C  
ATOM   1859  CG1 VAL A  56     160.598 177.239 211.923  1.00 91.70           C  
ATOM   1860  CG2 VAL A  56     160.267 179.358 213.114  1.00 91.70           C  
ATOM   1861  N   THR A  57     157.256 179.119 211.901  1.00101.69           N  
ATOM   1862  CA  THR A  57     156.572 179.537 210.690  1.00101.69           C  
ATOM   1863  C   THR A  57     157.158 180.801 210.090  1.00101.69           C  
ATOM   1864  O   THR A  57     157.393 180.858 208.880  1.00101.69           O  
ATOM   1865  CB  THR A  57     155.091 179.738 210.985  1.00101.69           C  
ATOM   1866  OG1 THR A  57     154.566 178.534 211.546  1.00101.69           O  
ATOM   1867  CG2 THR A  57     154.337 180.041 209.718  1.00101.69           C  
ATOM   1868  N   GLU A  58     157.370 181.831 210.894  1.00109.97           N  
ATOM   1869  CA  GLU A  58     157.840 183.107 210.387  1.00109.97           C  
ATOM   1870  C   GLU A  58     158.953 183.625 211.266  1.00109.97           C  
ATOM   1871  O   GLU A  58     158.872 183.548 212.493  1.00109.97           O  
ATOM   1872  CB  GLU A  58     156.727 184.138 210.341  1.00109.97           C  
ATOM   1873  CG  GLU A  58     155.683 183.840 209.308  1.00109.97           C  
ATOM   1874  CD  GLU A  58     154.562 184.839 209.331  1.00109.97           C  
ATOM   1875  OE1 GLU A  58     154.562 185.714 210.224  1.00109.97           O  
ATOM   1876  OE2 GLU A  58     153.672 184.740 208.464  1.00109.97           O  
ATOM   1877  N   VAL A  59     159.989 184.153 210.629  1.00110.59           N  
ATOM   1878  CA  VAL A  59     161.108 184.774 211.315  1.00110.59           C  
ATOM   1879  C   VAL A  59     161.271 186.163 210.733  1.00110.59           C  
ATOM   1880  O   VAL A  59     161.305 186.317 209.512  1.00110.59           O  
ATOM   1881  CB  VAL A  59     162.406 183.969 211.146  1.00110.59           C  
ATOM   1882  CG1 VAL A  59     163.528 184.659 211.846  1.00110.59           C  
ATOM   1883  CG2 VAL A  59     162.251 182.583 211.708  1.00110.59           C  
ATOM   1884  N   GLU A  60     161.358 187.176 211.587  1.00122.67           N  
ATOM   1885  CA  GLU A  60     161.412 188.549 211.101  1.00122.67           C  
ATOM   1886  C   GLU A  60     162.708 189.190 211.581  1.00122.67           C  
ATOM   1887  O   GLU A  60     162.782 189.712 212.693  1.00122.67           O  
ATOM   1888  CB  GLU A  60     160.201 189.306 211.563  1.00122.67           C  
ATOM   1889  CG  GLU A  60     159.969 190.582 210.804  1.00122.67           C  
ATOM   1890  CD  GLU A  60     158.648 191.222 211.158  1.00122.67           C  
ATOM   1891  OE1 GLU A  60     157.975 190.715 212.078  1.00122.67           O  
ATOM   1892  OE2 GLU A  60     158.264 192.208 210.497  1.00122.67           O  
ATOM   1893  N   ILE A  61     163.729 189.155 210.738  1.00121.39           N  
ATOM   1894  CA  ILE A  61     165.020 189.736 211.084  1.00121.39           C  
ATOM   1895  C   ILE A  61     164.947 191.238 210.856  1.00121.39           C  
ATOM   1896  O   ILE A  61     164.255 191.715 209.953  1.00121.39           O  
ATOM   1897  CB  ILE A  61     166.163 189.073 210.281  1.00121.39           C  
ATOM   1898  CG1 ILE A  61     166.260 187.589 210.601  1.00121.39           C  
ATOM   1899  CG2 ILE A  61     167.538 189.643 210.590  1.00121.39           C  
ATOM   1900  CD1 ILE A  61     165.631 186.700 209.579  1.00121.39           C  
ATOM   1901  N   ASP A  62     165.638 191.982 211.719  1.00131.11           N  
ATOM   1902  CA  ASP A  62     165.631 193.433 211.802  1.00131.11           C  
ATOM   1903  C   ASP A  62     165.940 194.145 210.495  1.00131.11           C  
ATOM   1904  O   ASP A  62     165.054 194.760 209.898  1.00131.11           O  
ATOM   1905  CB  ASP A  62     166.657 193.852 212.844  1.00131.11           C  
ATOM   1906  CG  ASP A  62     166.631 195.325 213.128  1.00131.11           C  
ATOM   1907  OD1 ASP A  62     165.724 195.777 213.862  1.00131.11           O  
ATOM   1908  OD2 ASP A  62     167.521 196.033 212.616  1.00131.11           O  
ATOM   1909  N   GLY A  63     167.178 194.051 210.030  1.00121.13           N  
ATOM   1910  CA  GLY A  63     167.591 194.858 208.900  1.00121.13           C  
ATOM   1911  C   GLY A  63     167.555 194.123 207.580  1.00121.13           C  
ATOM   1912  O   GLY A  63     168.467 194.264 206.762  1.00121.13           O  
ATOM   1913  N   VAL A  64     166.512 193.332 207.357  1.00113.11           N  
ATOM   1914  CA  VAL A  64     166.424 192.463 206.194  1.00113.11           C  
ATOM   1915  C   VAL A  64     165.123 192.738 205.470  1.00113.11           C  
ATOM   1916  O   VAL A  64     164.039 192.544 206.030  1.00113.11           O  
ATOM   1917  CB  VAL A  64     166.521 190.987 206.582  1.00113.11           C  
ATOM   1918  CG1 VAL A  64     166.184 190.133 205.404  1.00113.11           C  
ATOM   1919  CG2 VAL A  64     167.918 190.677 207.020  1.00113.11           C  
ATOM   1920  N   LEU A  65     165.229 193.181 204.225  1.00113.15           N  
ATOM   1921  CA  LEU A  65     164.035 193.368 203.422  1.00113.15           C  
ATOM   1922  C   LEU A  65     163.597 192.061 202.788  1.00113.15           C  
ATOM   1923  O   LEU A  65     162.405 191.744 202.778  1.00113.15           O  
ATOM   1924  CB  LEU A  65     164.293 194.409 202.344  1.00113.15           C  
ATOM   1925  CG  LEU A  65     164.649 195.797 202.851  1.00113.15           C  
ATOM   1926  CD1 LEU A  65     165.006 196.694 201.691  1.00113.15           C  
ATOM   1927  CD2 LEU A  65     163.497 196.371 203.631  1.00113.15           C  
ATOM   1928  N   HIS A  66     164.538 191.291 202.259  1.00104.81           N  
ATOM   1929  CA  HIS A  66     164.198 190.076 201.544  1.00104.81           C  
ATOM   1930  C   HIS A  66     165.164 188.993 201.956  1.00104.81           C  
ATOM   1931  O   HIS A  66     166.326 189.263 202.256  1.00104.81           O  
ATOM   1932  CB  HIS A  66     164.284 190.268 200.044  1.00104.81           C  
ATOM   1933  CG  HIS A  66     165.655 190.619 199.579  1.00104.81           C  
ATOM   1934  ND1 HIS A  66     166.601 189.670 199.263  1.00104.81           N  
ATOM   1935  CD2 HIS A  66     166.255 191.818 199.412  1.00104.81           C  
ATOM   1936  CE1 HIS A  66     167.717 190.272 198.897  1.00104.81           C  
ATOM   1937  NE2 HIS A  66     167.534 191.576 198.979  1.00104.81           N  
ATOM   1938  N   GLU A  67     164.702 187.755 201.876  1.00106.29           N  
ATOM   1939  CA  GLU A  67     165.430 186.662 202.497  1.00106.29           C  
ATOM   1940  C   GLU A  67     166.649 186.213 201.711  1.00106.29           C  
ATOM   1941  O   GLU A  67     167.279 185.228 202.101  1.00106.29           O  
ATOM   1942  CB  GLU A  67     164.494 185.486 202.703  1.00106.29           C  
ATOM   1943  CG  GLU A  67     163.986 184.888 201.435  1.00106.29           C  
ATOM   1944  CD  GLU A  67     162.990 183.789 201.698  1.00106.29           C  
ATOM   1945  OE1 GLU A  67     162.677 183.557 202.880  1.00106.29           O  
ATOM   1946  OE2 GLU A  67     162.522 183.150 200.737  1.00106.29           O  
ATOM   1947  N   TYR A  68     167.006 186.896 200.631  1.00 98.54           N  
ATOM   1948  CA  TYR A  68     168.148 186.509 199.825  1.00 98.54           C  
ATOM   1949  C   TYR A  68     169.268 187.528 199.889  1.00 98.54           C  
ATOM   1950  O   TYR A  68     169.885 187.815 198.864  1.00 98.54           O  
ATOM   1951  CB  TYR A  68     167.728 186.316 198.376  1.00 98.54           C  
ATOM   1952  CG  TYR A  68     166.751 185.207 198.151  1.00 98.54           C  
ATOM   1953  CD1 TYR A  68     166.644 184.149 199.029  1.00 98.54           C  
ATOM   1954  CD2 TYR A  68     165.901 185.248 197.076  1.00 98.54           C  
ATOM   1955  CE1 TYR A  68     165.736 183.151 198.817  1.00 98.54           C  
ATOM   1956  CE2 TYR A  68     164.989 184.265 196.861  1.00 98.54           C  
ATOM   1957  CZ  TYR A  68     164.911 183.218 197.726  1.00 98.54           C  
ATOM   1958  OH  TYR A  68     163.986 182.234 197.499  1.00 98.54           O  
ATOM   1959  N   SER A  69     169.502 188.136 201.036  1.00108.96           N  
ATOM   1960  CA  SER A  69     170.589 189.091 201.126  1.00108.96           C  
ATOM   1961  C   SER A  69     171.605 188.630 202.152  1.00108.96           C  
ATOM   1962  O   SER A  69     171.535 187.523 202.688  1.00108.96           O  
ATOM   1963  CB  SER A  69     170.074 190.472 201.491  1.00108.96           C  
ATOM   1964  OG  SER A  69     169.748 190.501 202.863  1.00108.96           O  
ATOM   1965  N   THR A  70     172.549 189.506 202.443  1.00113.78           N  
ATOM   1966  CA  THR A  70     173.539 189.263 203.466  1.00113.78           C  
ATOM   1967  C   THR A  70     173.066 189.905 204.750  1.00113.78           C  
ATOM   1968  O   THR A  70     171.965 190.449 204.834  1.00113.78           O  
ATOM   1969  CB  THR A  70     174.883 189.873 203.099  1.00113.78           C  
ATOM   1970  OG1 THR A  70     174.799 191.293 203.259  1.00113.78           O  
ATOM   1971  CG2 THR A  70     175.184 189.591 201.667  1.00113.78           C  
ATOM   1972  N   LYS A  71     173.929 189.843 205.751  1.00119.84           N  
ATOM   1973  CA  LYS A  71     173.830 190.701 206.915  1.00119.84           C  
ATOM   1974  C   LYS A  71     175.232 190.934 207.430  1.00119.84           C  
ATOM   1975  O   LYS A  71     175.917 189.979 207.805  1.00119.84           O  
ATOM   1976  CB  LYS A  71     172.972 190.092 208.008  1.00119.84           C  
ATOM   1977  CG  LYS A  71     172.867 191.017 209.171  1.00119.84           C  
ATOM   1978  CD  LYS A  71     171.891 190.518 210.181  1.00119.84           C  
ATOM   1979  CE  LYS A  71     171.873 191.455 211.360  1.00119.84           C  
ATOM   1980  NZ  LYS A  71     171.373 192.791 210.961  1.00119.84           N  
ATOM   1981  N   GLU A  72     175.650 192.195 207.440  1.00134.64           N  
ATOM   1982  CA  GLU A  72     177.027 192.543 207.761  1.00134.64           C  
ATOM   1983  C   GLU A  72     177.309 192.223 209.219  1.00134.64           C  
ATOM   1984  O   GLU A  72     176.874 192.945 210.120  1.00134.64           O  
ATOM   1985  CB  GLU A  72     177.269 194.018 207.470  1.00134.64           C  
ATOM   1986  CG  GLU A  72     178.698 194.473 207.711  1.00134.64           C  
ATOM   1987  CD  GLU A  72     179.679 193.902 206.706  1.00134.64           C  
ATOM   1988  OE1 GLU A  72     179.257 193.584 205.576  1.00134.64           O  
ATOM   1989  OE2 GLU A  72     180.877 193.780 207.039  1.00134.64           O  
ATOM   1990  N   GLY A  73     178.017 191.129 209.455  1.00127.25           N  
ATOM   1991  CA  GLY A  73     178.333 190.761 210.813  1.00127.25           C  
ATOM   1992  C   GLY A  73     178.069 189.310 211.137  1.00127.25           C  
ATOM   1993  O   GLY A  73     178.269 188.883 212.275  1.00127.25           O  
ATOM   1994  N   VAL A  74     177.652 188.530 210.151  1.00119.83           N  
ATOM   1995  CA  VAL A  74     177.397 187.109 210.360  1.00119.83           C  
ATOM   1996  C   VAL A  74     177.773 186.357 209.092  1.00119.83           C  
ATOM   1997  O   VAL A  74     177.360 186.728 207.990  1.00119.83           O  
ATOM   1998  CB  VAL A  74     175.938 186.861 210.793  1.00119.83           C  
ATOM   1999  CG1 VAL A  74     174.961 187.607 209.905  1.00119.83           C  
ATOM   2000  CG2 VAL A  74     175.623 185.382 210.768  1.00119.83           C  
ATOM   2001  N   GLN A  75     178.588 185.310 209.246  1.00117.40           N  
ATOM   2002  CA  GLN A  75     179.246 184.718 208.090  1.00117.40           C  
ATOM   2003  C   GLN A  75     178.287 183.954 207.197  1.00117.40           C  
ATOM   2004  O   GLN A  75     178.580 183.769 206.014  1.00117.40           O  
ATOM   2005  CB  GLN A  75     180.372 183.788 208.531  1.00117.40           C  
ATOM   2006  CG  GLN A  75     179.910 182.543 209.241  1.00117.40           C  
ATOM   2007  CD  GLN A  75     181.051 181.638 209.597  1.00117.40           C  
ATOM   2008  OE1 GLN A  75     182.206 181.930 209.300  1.00117.40           O  
ATOM   2009  NE2 GLN A  75     180.738 180.519 210.229  1.00117.40           N  
ATOM   2010  N   GLU A  76     177.151 183.533 207.718  1.00125.55           N  
ATOM   2011  CA  GLU A  76     176.222 182.743 206.938  1.00125.55           C  
ATOM   2012  C   GLU A  76     175.148 183.635 206.350  1.00125.55           C  
ATOM   2013  O   GLU A  76     174.968 184.782 206.758  1.00125.55           O  
ATOM   2014  CB  GLU A  76     175.606 181.658 207.807  1.00125.55           C  
ATOM   2015  CG  GLU A  76     176.629 180.638 208.236  1.00125.55           C  
ATOM   2016  CD  GLU A  76     176.051 179.595 209.157  1.00125.55           C  
ATOM   2017  OE1 GLU A  76     174.899 179.773 209.599  1.00125.55           O  
ATOM   2018  OE2 GLU A  76     176.742 178.592 209.430  1.00125.55           O  
ATOM   2019  N   ASP A  77     174.442 183.099 205.369  1.00113.71           N  
ATOM   2020  CA  ASP A  77     173.400 183.862 204.721  1.00113.71           C  
ATOM   2021  C   ASP A  77     172.168 183.929 205.603  1.00113.71           C  
ATOM   2022  O   ASP A  77     172.072 183.268 206.637  1.00113.71           O  
ATOM   2023  CB  ASP A  77     173.046 183.240 203.383  1.00113.71           C  
ATOM   2024  CG  ASP A  77     174.163 183.358 202.388  1.00113.71           C  
ATOM   2025  OD1 ASP A  77     174.912 184.346 202.470  1.00113.71           O  
ATOM   2026  OD2 ASP A  77     174.305 182.468 201.530  1.00113.71           O  
ATOM   2027  N   ILE A  78     171.221 184.760 205.179  1.00110.36           N  
ATOM   2028  CA  ILE A  78     169.901 184.773 205.791  1.00110.36           C  
ATOM   2029  C   ILE A  78     169.227 183.430 205.601  1.00110.36           C  
ATOM   2030  O   ILE A  78     168.608 182.883 206.524  1.00110.36           O  
ATOM   2031  CB  ILE A  78     169.064 185.908 205.183  1.00110.36           C  
ATOM   2032  CG1 ILE A  78     169.746 187.240 205.448  1.00110.36           C  
ATOM   2033  CG2 ILE A  78     167.671 185.904 205.740  1.00110.36           C  
ATOM   2034  CD1 ILE A  78     169.923 187.525 206.913  1.00110.36           C  
ATOM   2035  N   LEU A  79     169.395 182.854 204.417  1.00104.63           N  
ATOM   2036  CA  LEU A  79     168.706 181.627 204.070  1.00104.63           C  
ATOM   2037  C   LEU A  79     169.182 180.455 204.912  1.00104.63           C  
ATOM   2038  O   LEU A  79     168.376 179.603 205.304  1.00104.63           O  
ATOM   2039  CB  LEU A  79     168.894 181.374 202.585  1.00104.63           C  
ATOM   2040  CG  LEU A  79     168.162 180.207 201.971  1.00104.63           C  
ATOM   2041  CD1 LEU A  79     167.641 180.621 200.632  1.00104.63           C  
ATOM   2042  CD2 LEU A  79     169.168 179.120 201.779  1.00104.63           C  
ATOM   2043  N   GLU A  80     170.476 180.401 205.220  1.00111.64           N  
ATOM   2044  CA  GLU A  80     170.959 179.297 206.037  1.00111.64           C  
ATOM   2045  C   GLU A  80     170.478 179.434 207.472  1.00111.64           C  
ATOM   2046  O   GLU A  80     170.259 178.427 208.158  1.00111.64           O  
ATOM   2047  CB  GLU A  80     172.481 179.214 205.979  1.00111.64           C  
ATOM   2048  CG  GLU A  80     173.030 177.917 206.562  1.00111.64           C  
ATOM   2049  CD  GLU A  80     174.526 177.764 206.401  1.00111.64           C  
ATOM   2050  OE1 GLU A  80     175.171 178.713 205.924  1.00111.64           O  
ATOM   2051  OE2 GLU A  80     175.059 176.683 206.727  1.00111.64           O  
ATOM   2052  N   ILE A  81     170.259 180.668 207.920  1.00105.52           N  
ATOM   2053  CA  ILE A  81     169.578 180.877 209.186  1.00105.52           C  
ATOM   2054  C   ILE A  81     168.158 180.356 209.097  1.00105.52           C  
ATOM   2055  O   ILE A  81     167.636 179.770 210.050  1.00105.52           O  
ATOM   2056  CB  ILE A  81     169.618 182.365 209.568  1.00105.52           C  
ATOM   2057  CG1 ILE A  81     171.055 182.824 209.714  1.00105.52           C  
ATOM   2058  CG2 ILE A  81     168.913 182.617 210.866  1.00105.52           C  
ATOM   2059  CD1 ILE A  81     171.183 184.304 209.816  1.00105.52           C  
ATOM   2060  N   LEU A  82     167.536 180.494 207.929  1.00105.13           N  
ATOM   2061  CA  LEU A  82     166.174 179.999 207.803  1.00105.13           C  
ATOM   2062  C   LEU A  82     166.106 178.479 207.806  1.00105.13           C  
ATOM   2063  O   LEU A  82     165.145 177.917 208.339  1.00105.13           O  
ATOM   2064  CB  LEU A  82     165.528 180.554 206.550  1.00105.13           C  
ATOM   2065  CG  LEU A  82     165.443 182.074 206.597  1.00105.13           C  
ATOM   2066  CD1 LEU A  82     164.827 182.597 205.322  1.00105.13           C  
ATOM   2067  CD2 LEU A  82     164.690 182.565 207.811  1.00105.13           C  
ATOM   2068  N   LEU A  83     167.102 177.791 207.248  1.00101.00           N  
ATOM   2069  CA  LEU A  83     167.086 176.336 207.378  1.00101.00           C  
ATOM   2070  C   LEU A  83     167.433 175.885 208.781  1.00101.00           C  
ATOM   2071  O   LEU A  83     166.879 174.886 209.254  1.00101.00           O  
ATOM   2072  CB  LEU A  83     168.053 175.669 206.410  1.00101.00           C  
ATOM   2073  CG  LEU A  83     167.576 175.383 204.995  1.00101.00           C  
ATOM   2074  CD1 LEU A  83     167.546 176.619 204.130  1.00101.00           C  
ATOM   2075  CD2 LEU A  83     168.467 174.329 204.386  1.00101.00           C  
ATOM   2076  N   ASN A  84     168.339 176.600 209.450  1.00101.62           N  
ATOM   2077  CA  ASN A  84     168.694 176.233 210.812  1.00101.62           C  
ATOM   2078  C   ASN A  84     167.510 176.388 211.748  1.00101.62           C  
ATOM   2079  O   ASN A  84     167.220 175.491 212.545  1.00101.62           O  
ATOM   2080  CB  ASN A  84     169.854 177.081 211.293  1.00101.62           C  
ATOM   2081  CG  ASN A  84     171.120 176.737 210.610  1.00101.62           C  
ATOM   2082  OD1 ASN A  84     171.452 175.569 210.464  1.00101.62           O  
ATOM   2083  ND2 ASN A  84     171.834 177.748 210.149  1.00101.62           N  
ATOM   2084  N   LEU A  85     166.788 177.495 211.629  1.00 95.21           N  
ATOM   2085  CA  LEU A  85     165.600 177.668 212.440  1.00 95.21           C  
ATOM   2086  C   LEU A  85     164.496 176.740 211.991  1.00 95.21           C  
ATOM   2087  O   LEU A  85     163.661 176.337 212.806  1.00 95.21           O  
ATOM   2088  CB  LEU A  85     165.156 179.118 212.388  1.00 95.21           C  
ATOM   2089  CG  LEU A  85     166.253 179.949 213.035  1.00 95.21           C  
ATOM   2090  CD1 LEU A  85     165.936 181.403 212.885  1.00 95.21           C  
ATOM   2091  CD2 LEU A  85     166.417 179.584 214.489  1.00 95.21           C  
ATOM   2092  N   LYS A  86     164.504 176.355 210.716  1.00 99.14           N  
ATOM   2093  CA  LYS A  86     163.561 175.357 210.237  1.00 99.14           C  
ATOM   2094  C   LYS A  86     163.816 174.010 210.892  1.00 99.14           C  
ATOM   2095  O   LYS A  86     162.888 173.214 211.061  1.00 99.14           O  
ATOM   2096  CB  LYS A  86     163.650 175.280 208.713  1.00 99.14           C  
ATOM   2097  CG  LYS A  86     162.654 174.379 208.001  1.00 99.14           C  
ATOM   2098  CD  LYS A  86     163.324 173.097 207.554  1.00 99.14           C  
ATOM   2099  CE  LYS A  86     162.416 172.292 206.670  1.00 99.14           C  
ATOM   2100  NZ  LYS A  86     162.206 173.023 205.403  1.00 99.14           N  
ATOM   2101  N   GLY A  87     165.048 173.752 211.297  1.00100.38           N  
ATOM   2102  CA  GLY A  87     165.295 172.595 212.120  1.00100.38           C  
ATOM   2103  C   GLY A  87     165.330 172.856 213.607  1.00100.38           C  
ATOM   2104  O   GLY A  87     165.792 171.994 214.358  1.00100.38           O  
ATOM   2105  N   LEU A  88     164.875 174.010 214.071  1.00 98.25           N  
ATOM   2106  CA  LEU A  88     164.886 174.284 215.499  1.00 98.25           C  
ATOM   2107  C   LEU A  88     163.600 173.797 216.151  1.00 98.25           C  
ATOM   2108  O   LEU A  88     162.508 174.195 215.747  1.00 98.25           O  
ATOM   2109  CB  LEU A  88     165.044 175.773 215.746  1.00 98.25           C  
ATOM   2110  CG  LEU A  88     165.067 176.082 217.231  1.00 98.25           C  
ATOM   2111  CD1 LEU A  88     166.297 175.457 217.848  1.00 98.25           C  
ATOM   2112  CD2 LEU A  88     165.035 177.569 217.458  1.00 98.25           C  
ATOM   2113  N   ALA A  89     163.726 172.973 217.188  1.00100.57           N  
ATOM   2114  CA  ALA A  89     162.582 172.313 217.800  1.00100.57           C  
ATOM   2115  C   ALA A  89     162.296 172.869 219.187  1.00100.57           C  
ATOM   2116  O   ALA A  89     163.216 173.111 219.969  1.00100.57           O  
ATOM   2117  CB  ALA A  89     162.819 170.811 217.896  1.00100.57           C  
ATOM   2118  N   VAL A  90     161.007 173.012 219.503  1.00109.07           N  
ATOM   2119  CA  VAL A  90     160.544 173.694 220.705  1.00109.07           C  
ATOM   2120  C   VAL A  90     159.296 172.980 221.217  1.00109.07           C  
ATOM   2121  O   VAL A  90     158.586 172.313 220.461  1.00109.07           O  
ATOM   2122  CB  VAL A  90     160.279 175.193 220.402  1.00109.07           C  
ATOM   2123  CG1 VAL A  90     159.082 175.366 219.514  1.00109.07           C  
ATOM   2124  CG2 VAL A  90     160.136 176.024 221.655  1.00109.07           C  
ATOM   2125  N   ARG A  91     159.061 173.074 222.524  1.00121.24           N  
ATOM   2126  CA  ARG A  91     157.840 172.601 223.160  1.00121.24           C  
ATOM   2127  C   ARG A  91     157.077 173.778 223.742  1.00121.24           C  
ATOM   2128  O   ARG A  91     157.621 174.526 224.560  1.00121.24           O  
ATOM   2129  CB  ARG A  91     158.147 171.616 224.283  1.00121.24           C  
ATOM   2130  CG  ARG A  91     156.899 171.083 224.942  1.00121.24           C  
ATOM   2131  CD  ARG A  91     157.212 170.312 226.209  1.00121.24           C  
ATOM   2132  NE  ARG A  91     157.943 169.073 225.976  1.00121.24           N  
ATOM   2133  CZ  ARG A  91     157.368 167.909 225.703  1.00121.24           C  
ATOM   2134  NH1 ARG A  91     156.049 167.820 225.629  1.00121.24           N  
ATOM   2135  NH2 ARG A  91     158.113 166.832 225.511  1.00121.24           N  
ATOM   2136  N   VAL A  92     155.825 173.941 223.336  1.00123.40           N  
ATOM   2137  CA  VAL A  92     154.934 174.891 223.987  1.00123.40           C  
ATOM   2138  C   VAL A  92     153.676 174.156 224.406  1.00123.40           C  
ATOM   2139  O   VAL A  92     153.262 173.178 223.775  1.00123.40           O  
ATOM   2140  CB  VAL A  92     154.584 176.115 223.114  1.00123.40           C  
ATOM   2141  CG1 VAL A  92     155.814 176.961 222.876  1.00123.40           C  
ATOM   2142  CG2 VAL A  92     153.968 175.687 221.806  1.00123.40           C  
ATOM   2143  N   GLN A  93     153.088 174.607 225.511  1.00136.03           N  
ATOM   2144  CA  GLN A  93     151.946 173.911 226.085  1.00136.03           C  
ATOM   2145  C   GLN A  93     150.690 174.766 226.120  1.00136.03           C  
ATOM   2146  O   GLN A  93     149.695 174.418 225.477  1.00136.03           O  
ATOM   2147  CB  GLN A  93     152.305 173.437 227.494  1.00136.03           C  
ATOM   2148  CG  GLN A  93     153.441 172.444 227.508  1.00136.03           C  
ATOM   2149  CD  GLN A  93     153.795 171.988 228.898  1.00136.03           C  
ATOM   2150  OE1 GLN A  93     153.202 172.436 229.876  1.00136.03           O  
ATOM   2151  NE2 GLN A  93     154.779 171.104 228.999  1.00136.03           N  
ATOM   2152  N   GLY A  94     150.718 175.892 226.817  1.00136.69           N  
ATOM   2153  CA  GLY A  94     149.505 176.590 227.180  1.00136.69           C  
ATOM   2154  C   GLY A  94     148.870 177.410 226.087  1.00136.69           C  
ATOM   2155  O   GLY A  94     147.789 177.968 226.291  1.00136.69           O  
ATOM   2156  N   LYS A  95     149.499 177.501 224.929  1.00127.12           N  
ATOM   2157  CA  LYS A  95     148.973 178.292 223.837  1.00127.12           C  
ATOM   2158  C   LYS A  95     148.924 177.418 222.601  1.00127.12           C  
ATOM   2159  O   LYS A  95     149.328 176.254 222.622  1.00127.12           O  
ATOM   2160  CB  LYS A  95     149.845 179.510 223.561  1.00127.12           C  
ATOM   2161  CG  LYS A  95     150.013 180.452 224.728  1.00127.12           C  
ATOM   2162  CD  LYS A  95     150.945 181.565 224.327  1.00127.12           C  
ATOM   2163  CE  LYS A  95     151.245 182.494 225.470  1.00127.12           C  
ATOM   2164  NZ  LYS A  95     152.184 183.555 225.023  1.00127.12           N  
ATOM   2165  N   ASP A  96     148.431 177.993 221.515  1.00124.18           N  
ATOM   2166  CA  ASP A  96     148.538 177.345 220.224  1.00124.18           C  
ATOM   2167  C   ASP A  96     149.365 178.145 219.234  1.00124.18           C  
ATOM   2168  O   ASP A  96     149.489 177.732 218.077  1.00124.18           O  
ATOM   2169  CB  ASP A  96     147.150 177.036 219.668  1.00124.18           C  
ATOM   2170  CG  ASP A  96     146.492 175.890 220.403  1.00124.18           C  
ATOM   2171  OD1 ASP A  96     147.235 175.033 220.919  1.00124.18           O  
ATOM   2172  OD2 ASP A  96     145.248 175.840 220.474  1.00124.18           O  
ATOM   2173  N   GLU A  97     149.930 179.272 219.660  1.00119.57           N  
ATOM   2174  CA  GLU A  97     150.997 179.945 218.936  1.00119.57           C  
ATOM   2175  C   GLU A  97     151.736 180.837 219.915  1.00119.57           C  
ATOM   2176  O   GLU A  97     151.271 181.078 221.028  1.00119.57           O  
ATOM   2177  CB  GLU A  97     150.481 180.765 217.758  1.00119.57           C  
ATOM   2178  CG  GLU A  97     149.632 181.930 218.140  1.00119.57           C  
ATOM   2179  CD  GLU A  97     149.071 182.620 216.928  1.00119.57           C  
ATOM   2180  OE1 GLU A  97     149.321 182.131 215.810  1.00119.57           O  
ATOM   2181  OE2 GLU A  97     148.388 183.650 217.083  1.00119.57           O  
ATOM   2182  N   VAL A  98     152.893 181.332 219.483  1.00109.73           N  
ATOM   2183  CA  VAL A  98     153.786 182.074 220.358  1.00109.73           C  
ATOM   2184  C   VAL A  98     154.762 182.834 219.474  1.00109.73           C  
ATOM   2185  O   VAL A  98     154.984 182.468 218.319  1.00109.73           O  
ATOM   2186  CB  VAL A  98     154.494 181.106 221.341  1.00109.73           C  
ATOM   2187  CG1 VAL A  98     155.384 180.164 220.600  1.00109.73           C  
ATOM   2188  CG2 VAL A  98     155.234 181.834 222.455  1.00109.73           C  
ATOM   2189  N   ILE A  99     155.293 183.934 219.995  1.00107.10           N  
ATOM   2190  CA  ILE A  99     156.332 184.716 219.345  1.00107.10           C  
ATOM   2191  C   ILE A  99     157.576 184.650 220.211  1.00107.10           C  
ATOM   2192  O   ILE A  99     157.493 184.825 221.429  1.00107.10           O  
ATOM   2193  CB  ILE A  99     155.879 186.167 219.147  1.00107.10           C  
ATOM   2194  CG1 ILE A  99     154.644 186.193 218.268  1.00107.10           C  
ATOM   2195  CG2 ILE A  99     156.959 186.994 218.507  1.00107.10           C  
ATOM   2196  CD1 ILE A  99     153.991 187.535 218.234  1.00107.10           C  
ATOM   2197  N   LEU A 100     158.720 184.388 219.597  1.00112.35           N  
ATOM   2198  CA  LEU A 100     159.974 184.277 220.321  1.00112.35           C  
ATOM   2199  C   LEU A 100     160.945 185.346 219.861  1.00112.35           C  
ATOM   2200  O   LEU A 100     160.998 185.690 218.682  1.00112.35           O  
ATOM   2201  CB  LEU A 100     160.607 182.915 220.132  1.00112.35           C  
ATOM   2202  CG  LEU A 100     160.224 181.839 221.137  1.00112.35           C  
ATOM   2203  CD1 LEU A 100     158.800 181.406 221.006  1.00112.35           C  
ATOM   2204  CD2 LEU A 100     161.140 180.658 220.939  1.00112.35           C  
ATOM   2205  N   THR A 101     161.730 185.854 220.797  1.00127.37           N  
ATOM   2206  CA  THR A 101     162.613 186.976 220.532  1.00127.37           C  
ATOM   2207  C   THR A 101     164.058 186.532 220.699  1.00127.37           C  
ATOM   2208  O   THR A 101     164.383 185.792 221.630  1.00127.37           O  
ATOM   2209  CB  THR A 101     162.280 188.138 221.468  1.00127.37           C  
ATOM   2210  OG1 THR A 101     160.891 188.457 221.334  1.00127.37           O  
ATOM   2211  CG2 THR A 101     163.093 189.382 221.124  1.00127.37           C  
ATOM   2212  N   LEU A 102     164.919 186.966 219.782  1.00122.55           N  
ATOM   2213  CA  LEU A 102     166.326 186.610 219.810  1.00122.55           C  
ATOM   2214  C   LEU A 102     167.147 187.887 219.799  1.00122.55           C  
ATOM   2215  O   LEU A 102     166.922 188.758 218.958  1.00122.55           O  
ATOM   2216  CB  LEU A 102     166.675 185.731 218.614  1.00122.55           C  
ATOM   2217  CG  LEU A 102     167.928 184.856 218.625  1.00122.55           C  
ATOM   2218  CD1 LEU A 102     167.706 183.691 217.695  1.00122.55           C  
ATOM   2219  CD2 LEU A 102     169.169 185.595 218.205  1.00122.55           C  
ATOM   2220  N   ASN A 103     168.098 187.987 220.725  1.00127.92           N  
ATOM   2221  CA  ASN A 103     168.981 189.145 220.823  1.00127.92           C  
ATOM   2222  C   ASN A 103     170.341 188.682 221.313  1.00127.92           C  
ATOM   2223  O   ASN A 103     170.440 188.139 222.415  1.00127.92           O  
ATOM   2224  CB  ASN A 103     168.408 190.190 221.772  1.00127.92           C  
ATOM   2225  CG  ASN A 103     167.256 190.955 221.167  1.00127.92           C  
ATOM   2226  OD1 ASN A 103     167.337 191.412 220.033  1.00127.92           O  
ATOM   2227  ND2 ASN A 103     166.165 191.079 221.913  1.00127.92           N  
ATOM   2228  N   LYS A 104     171.380 188.923 220.518  1.00123.39           N  
ATOM   2229  CA  LYS A 104     172.730 188.492 220.853  1.00123.39           C  
ATOM   2230  C   LYS A 104     173.723 189.273 220.010  1.00123.39           C  
ATOM   2231  O   LYS A 104     173.506 189.464 218.814  1.00123.39           O  
ATOM   2232  CB  LYS A 104     172.896 186.987 220.623  1.00123.39           C  
ATOM   2233  CG  LYS A 104     174.306 186.457 220.764  1.00123.39           C  
ATOM   2234  CD  LYS A 104     174.854 186.614 222.155  1.00123.39           C  
ATOM   2235  CE  LYS A 104     176.238 185.987 222.247  1.00123.39           C  
ATOM   2236  NZ  LYS A 104     176.201 184.507 222.083  1.00123.39           N  
ATOM   2237  N   SER A 105     174.801 189.729 220.642  1.00123.95           N  
ATOM   2238  CA  SER A 105     175.863 190.456 219.967  1.00123.95           C  
ATOM   2239  C   SER A 105     177.199 189.800 220.285  1.00123.95           C  
ATOM   2240  O   SER A 105     177.281 188.873 221.092  1.00123.95           O  
ATOM   2241  CB  SER A 105     175.877 191.924 220.394  1.00123.95           C  
ATOM   2242  OG  SER A 105     176.229 192.030 221.757  1.00123.95           O  
ATOM   2243  N   GLY A 106     178.256 190.292 219.649  1.00124.84           N  
ATOM   2244  CA  GLY A 106     179.604 189.836 219.920  1.00124.84           C  
ATOM   2245  C   GLY A 106     179.979 188.589 219.139  1.00124.84           C  
ATOM   2246  O   GLY A 106     179.135 187.851 218.637  1.00124.84           O  
ATOM   2247  N   ILE A 107     181.290 188.359 219.040  1.00124.91           N  
ATOM   2248  CA  ILE A 107     181.806 187.221 218.287  1.00124.91           C  
ATOM   2249  C   ILE A 107     181.466 185.929 219.012  1.00124.91           C  
ATOM   2250  O   ILE A 107     181.694 185.796 220.220  1.00124.91           O  
ATOM   2251  CB  ILE A 107     183.321 187.348 218.081  1.00124.91           C  
ATOM   2252  CG1 ILE A 107     183.643 188.544 217.204  1.00124.91           C  
ATOM   2253  CG2 ILE A 107     183.897 186.106 217.433  1.00124.91           C  
ATOM   2254  CD1 ILE A 107     185.111 188.818 217.118  1.00124.91           C  
ATOM   2255  N   GLY A 108     180.903 184.979 218.281  1.00118.19           N  
ATOM   2256  CA  GLY A 108     180.607 183.685 218.824  1.00118.19           C  
ATOM   2257  C   GLY A 108     179.427 183.083 218.108  1.00118.19           C  
ATOM   2258  O   GLY A 108     178.792 183.720 217.265  1.00118.19           O  
ATOM   2259  N   PRO A 109     179.135 181.827 218.396  1.00116.99           N  
ATOM   2260  CA  PRO A 109     177.942 181.211 217.827  1.00116.99           C  
ATOM   2261  C   PRO A 109     176.701 181.752 218.498  1.00116.99           C  
ATOM   2262  O   PRO A 109     176.696 182.057 219.690  1.00116.99           O  
ATOM   2263  CB  PRO A 109     178.125 179.727 218.141  1.00116.99           C  
ATOM   2264  CG  PRO A 109     179.572 179.571 218.388  1.00116.99           C  
ATOM   2265  CD  PRO A 109     179.997 180.835 219.046  1.00116.99           C  
ATOM   2266  N   VAL A 110     175.637 181.862 217.723  1.00119.51           N  
ATOM   2267  CA  VAL A 110     174.333 182.221 218.250  1.00119.51           C  
ATOM   2268  C   VAL A 110     173.610 180.913 218.528  1.00119.51           C  
ATOM   2269  O   VAL A 110     173.100 180.263 217.618  1.00119.51           O  
ATOM   2270  CB  VAL A 110     173.553 183.103 217.279  1.00119.51           C  
ATOM   2271  CG1 VAL A 110     172.211 183.432 217.855  1.00119.51           C  
ATOM   2272  CG2 VAL A 110     174.317 184.353 217.004  1.00119.51           C  
ATOM   2273  N   THR A 111     173.573 180.514 219.783  1.00121.50           N  
ATOM   2274  CA  THR A 111     172.859 179.302 220.124  1.00121.50           C  
ATOM   2275  C   THR A 111     171.433 179.638 220.506  1.00121.50           C  
ATOM   2276  O   THR A 111     171.057 180.799 220.647  1.00121.50           O  
ATOM   2277  CB  THR A 111     173.528 178.584 221.278  1.00121.50           C  
ATOM   2278  OG1 THR A 111     173.424 179.400 222.449  1.00121.50           O  
ATOM   2279  CG2 THR A 111     174.985 178.340 220.963  1.00121.50           C  
ATOM   2280  N   ALA A 112     170.635 178.597 220.698  1.00127.63           N  
ATOM   2281  CA  ALA A 112     169.235 178.791 221.027  1.00127.63           C  
ATOM   2282  C   ALA A 112     169.023 179.276 222.447  1.00127.63           C  
ATOM   2283  O   ALA A 112     167.916 179.713 222.770  1.00127.63           O  
ATOM   2284  CB  ALA A 112     168.467 177.493 220.820  1.00127.63           C  
ATOM   2285  N   ALA A 113     170.047 179.210 223.296  1.00133.26           N  
ATOM   2286  CA  ALA A 113     169.903 179.670 224.667  1.00133.26           C  
ATOM   2287  C   ALA A 113     169.723 181.173 224.749  1.00133.26           C  
ATOM   2288  O   ALA A 113     169.108 181.659 225.701  1.00133.26           O  
ATOM   2289  CB  ALA A 113     171.115 179.253 225.493  1.00133.26           C  
ATOM   2290  N   ASP A 114     170.206 181.913 223.757  1.00139.87           N  
ATOM   2291  CA  ASP A 114     170.047 183.356 223.760  1.00139.87           C  
ATOM   2292  C   ASP A 114     168.636 183.796 223.413  1.00139.87           C  
ATOM   2293  O   ASP A 114     168.325 184.983 223.539  1.00139.87           O  
ATOM   2294  CB  ASP A 114     171.043 183.983 222.794  1.00139.87           C  
ATOM   2295  CG  ASP A 114     172.464 183.828 223.267  1.00139.87           C  
ATOM   2296  OD1 ASP A 114     172.675 183.793 224.495  1.00139.87           O  
ATOM   2297  OD2 ASP A 114     173.369 183.717 222.417  1.00139.87           O  
ATOM   2298  N   ILE A 115     167.782 182.881 222.969  1.00131.56           N  
ATOM   2299  CA  ILE A 115     166.385 183.209 222.762  1.00131.56           C  
ATOM   2300  C   ILE A 115     165.716 183.382 224.113  1.00131.56           C  
ATOM   2301  O   ILE A 115     165.951 182.602 225.044  1.00131.56           O  
ATOM   2302  CB  ILE A 115     165.715 182.099 221.946  1.00131.56           C  
ATOM   2303  CG1 ILE A 115     166.494 181.881 220.663  1.00131.56           C  
ATOM   2304  CG2 ILE A 115     164.314 182.478 221.590  1.00131.56           C  
ATOM   2305  CD1 ILE A 115     166.076 180.654 219.920  1.00131.56           C  
ATOM   2306  N   THR A 116     164.895 184.420 224.238  1.00133.61           N  
ATOM   2307  CA  THR A 116     164.232 184.703 225.501  1.00133.61           C  
ATOM   2308  C   THR A 116     163.170 183.651 225.789  1.00133.61           C  
ATOM   2309  O   THR A 116     162.170 183.552 225.072  1.00133.61           O  
ATOM   2310  CB  THR A 116     163.608 186.088 225.467  1.00133.61           C  
ATOM   2311  OG1 THR A 116     164.623 187.056 225.183  1.00133.61           O  
ATOM   2312  CG2 THR A 116     162.992 186.398 226.810  1.00133.61           C  
ATOM   2313  N   HIS A 117     163.383 182.879 226.850  1.00147.85           N  
ATOM   2314  CA  HIS A 117     162.537 181.734 227.184  1.00147.85           C  
ATOM   2315  C   HIS A 117     161.376 182.208 228.044  1.00147.85           C  
ATOM   2316  O   HIS A 117     161.512 183.098 228.882  1.00147.85           O  
ATOM   2317  CB  HIS A 117     163.349 180.665 227.896  1.00147.85           C  
ATOM   2318  CG  HIS A 117     163.910 181.118 229.204  1.00147.85           C  
ATOM   2319  ND1 HIS A 117     165.064 181.864 229.298  1.00147.85           N  
ATOM   2320  CD2 HIS A 117     163.466 180.948 230.471  1.00147.85           C  
ATOM   2321  CE1 HIS A 117     165.316 182.121 230.568  1.00147.85           C  
ATOM   2322  NE2 HIS A 117     164.361 181.579 231.300  1.00147.85           N  
ATOM   2323  N   ASP A 118     160.210 181.617 227.815  1.00144.32           N  
ATOM   2324  CA  ASP A 118     159.024 181.996 228.558  1.00144.32           C  
ATOM   2325  C   ASP A 118     158.572 180.864 229.475  1.00144.32           C  
ATOM   2326  O   ASP A 118     159.234 179.834 229.621  1.00144.32           O  
ATOM   2327  CB  ASP A 118     157.916 182.386 227.594  1.00144.32           C  
ATOM   2328  CG  ASP A 118     158.303 183.563 226.745  1.00144.32           C  
ATOM   2329  OD1 ASP A 118     159.123 184.379 227.216  1.00144.32           O  
ATOM   2330  OD2 ASP A 118     157.809 183.663 225.607  1.00144.32           O  
ATOM   2331  N   GLY A 119     157.411 181.073 230.097  1.00141.81           N  
ATOM   2332  CA  GLY A 119     156.851 180.083 230.997  1.00141.81           C  
ATOM   2333  C   GLY A 119     156.295 178.871 230.292  1.00141.81           C  
ATOM   2334  O   GLY A 119     156.101 177.828 230.924  1.00141.81           O  
ATOM   2335  N   ASP A 120     156.025 178.984 228.999  1.00137.96           N  
ATOM   2336  CA  ASP A 120     155.587 177.860 228.195  1.00137.96           C  
ATOM   2337  C   ASP A 120     156.535 177.533 227.057  1.00137.96           C  
ATOM   2338  O   ASP A 120     156.436 176.447 226.481  1.00137.96           O  
ATOM   2339  CB  ASP A 120     154.185 178.138 227.641  1.00137.96           C  
ATOM   2340  CG  ASP A 120     154.069 179.521 227.051  1.00137.96           C  
ATOM   2341  OD1 ASP A 120     155.035 180.302 227.198  1.00137.96           O  
ATOM   2342  OD2 ASP A 120     153.016 179.829 226.450  1.00137.96           O  
ATOM   2343  N   VAL A 121     157.451 178.426 226.728  1.00135.23           N  
ATOM   2344  CA  VAL A 121     158.433 178.157 225.691  1.00135.23           C  
ATOM   2345  C   VAL A 121     159.525 177.275 226.268  1.00135.23           C  
ATOM   2346  O   VAL A 121     160.116 177.596 227.303  1.00135.23           O  
ATOM   2347  CB  VAL A 121     159.015 179.467 225.151  1.00135.23           C  
ATOM   2348  CG1 VAL A 121     160.139 179.182 224.194  1.00135.23           C  
ATOM   2349  CG2 VAL A 121     157.935 180.265 224.479  1.00135.23           C  
ATOM   2350  N   GLU A 122     159.800 176.164 225.601  1.00126.61           N  
ATOM   2351  CA  GLU A 122     160.834 175.242 226.049  1.00126.61           C  
ATOM   2352  C   GLU A 122     161.642 174.802 224.843  1.00126.61           C  
ATOM   2353  O   GLU A 122     161.174 173.982 224.050  1.00126.61           O  
ATOM   2354  CB  GLU A 122     160.220 174.041 226.755  1.00126.61           C  
ATOM   2355  CG  GLU A 122     161.222 173.003 227.191  1.00126.61           C  
ATOM   2356  CD  GLU A 122     160.566 171.861 227.926  1.00126.61           C  
ATOM   2357  OE1 GLU A 122     159.338 171.930 228.139  1.00126.61           O  
ATOM   2358  OE2 GLU A 122     161.266 170.887 228.274  1.00126.61           O  
ATOM   2359  N   ILE A 123     162.845 175.345 224.698  1.00122.60           N  
ATOM   2360  CA  ILE A 123     163.772 174.812 223.712  1.00122.60           C  
ATOM   2361  C   ILE A 123     164.250 173.455 224.195  1.00122.60           C  
ATOM   2362  O   ILE A 123     164.827 173.337 225.280  1.00122.60           O  
ATOM   2363  CB  ILE A 123     164.953 175.754 223.501  1.00122.60           C  
ATOM   2364  CG1 ILE A 123     164.446 177.121 223.087  1.00122.60           C  
ATOM   2365  CG2 ILE A 123     165.860 175.188 222.445  1.00122.60           C  
ATOM   2366  CD1 ILE A 123     163.693 177.095 221.812  1.00122.60           C  
ATOM   2367  N   VAL A 124     164.015 172.422 223.393  1.00125.23           N  
ATOM   2368  CA  VAL A 124     164.344 171.083 223.854  1.00125.23           C  
ATOM   2369  C   VAL A 124     165.842 170.808 223.731  1.00125.23           C  
ATOM   2370  O   VAL A 124     166.403 170.051 224.530  1.00125.23           O  
ATOM   2371  CB  VAL A 124     163.475 170.060 223.100  1.00125.23           C  
ATOM   2372  CG1 VAL A 124     163.773 170.072 221.612  1.00125.23           C  
ATOM   2373  CG2 VAL A 124     163.617 168.664 223.684  1.00125.23           C  
ATOM   2374  N   LYS A 125     166.535 171.454 222.796  1.00119.49           N  
ATOM   2375  CA  LYS A 125     167.964 171.224 222.607  1.00119.49           C  
ATOM   2376  C   LYS A 125     168.674 172.558 222.461  1.00119.49           C  
ATOM   2377  O   LYS A 125     168.789 173.098 221.354  1.00119.49           O  
ATOM   2378  CB  LYS A 125     168.232 170.325 221.407  1.00119.49           C  
ATOM   2379  CG  LYS A 125     169.687 169.955 221.309  1.00119.49           C  
ATOM   2380  CD  LYS A 125     169.958 168.884 220.291  1.00119.49           C  
ATOM   2381  CE  LYS A 125     171.432 168.512 220.317  1.00119.49           C  
ATOM   2382  NZ  LYS A 125     171.756 167.420 219.366  1.00119.49           N  
ATOM   2383  N   PRO A 126     169.182 173.114 223.563  1.00116.95           N  
ATOM   2384  CA  PRO A 126     169.895 174.398 223.490  1.00116.95           C  
ATOM   2385  C   PRO A 126     171.225 174.320 222.788  1.00116.95           C  
ATOM   2386  O   PRO A 126     171.788 175.369 222.461  1.00116.95           O  
ATOM   2387  CB  PRO A 126     170.086 174.775 224.960  1.00116.95           C  
ATOM   2388  CG  PRO A 126     169.036 174.019 225.679  1.00116.95           C  
ATOM   2389  CD  PRO A 126     168.904 172.725 224.951  1.00116.95           C  
ATOM   2390  N   GLN A 127     171.739 173.124 222.528  1.00120.41           N  
ATOM   2391  CA  GLN A 127     173.013 172.990 221.848  1.00120.41           C  
ATOM   2392  C   GLN A 127     172.928 173.354 220.378  1.00120.41           C  
ATOM   2393  O   GLN A 127     173.971 173.481 219.733  1.00120.41           O  
ATOM   2394  CB  GLN A 127     173.529 171.559 221.980  1.00120.41           C  
ATOM   2395  CG  GLN A 127     173.970 171.140 223.374  1.00120.41           C  
ATOM   2396  CD  GLN A 127     172.814 170.725 224.259  1.00120.41           C  
ATOM   2397  OE1 GLN A 127     171.696 170.540 223.787  1.00120.41           O  
ATOM   2398  NE2 GLN A 127     173.082 170.563 225.546  1.00120.41           N  
ATOM   2399  N   HIS A 128     171.725 173.533 219.844  1.00112.39           N  
ATOM   2400  CA  HIS A 128     171.546 173.681 218.409  1.00112.39           C  
ATOM   2401  C   HIS A 128     172.007 175.055 217.960  1.00112.39           C  
ATOM   2402  O   HIS A 128     171.473 176.075 218.399  1.00112.39           O  
ATOM   2403  CB  HIS A 128     170.087 173.460 218.041  1.00112.39           C  
ATOM   2404  CG  HIS A 128     169.847 173.389 216.570  1.00112.39           C  
ATOM   2405  ND1 HIS A 128     170.199 172.293 215.814  1.00112.39           N  
ATOM   2406  CD2 HIS A 128     169.286 174.273 215.713  1.00112.39           C  
ATOM   2407  CE1 HIS A 128     169.867 172.505 214.554  1.00112.39           C  
ATOM   2408  NE2 HIS A 128     169.309 173.698 214.466  1.00112.39           N  
ATOM   2409  N   VAL A 129     173.008 175.071 217.088  1.00110.73           N  
ATOM   2410  CA  VAL A 129     173.559 176.314 216.584  1.00110.73           C  
ATOM   2411  C   VAL A 129     172.550 176.955 215.638  1.00110.73           C  
ATOM   2412  O   VAL A 129     171.637 176.295 215.126  1.00110.73           O  
ATOM   2413  CB  VAL A 129     174.904 176.012 215.897  1.00110.73           C  
ATOM   2414  CG1 VAL A 129     174.695 175.290 214.590  1.00110.73           C  
ATOM   2415  CG2 VAL A 129     175.765 177.249 215.724  1.00110.73           C  
ATOM   2416  N   ILE A 130     172.664 178.267 215.454  1.00109.85           N  
ATOM   2417  CA  ILE A 130     171.869 179.001 214.477  1.00109.85           C  
ATOM   2418  C   ILE A 130     172.762 179.708 213.470  1.00109.85           C  
ATOM   2419  O   ILE A 130     172.705 179.424 212.276  1.00109.85           O  
ATOM   2420  CB  ILE A 130     170.901 179.988 215.161  1.00109.85           C  
ATOM   2421  CG1 ILE A 130     169.809 179.229 215.902  1.00109.85           C  
ATOM   2422  CG2 ILE A 130     170.254 180.868 214.148  1.00109.85           C  
ATOM   2423  CD1 ILE A 130     170.071 178.975 217.360  1.00109.85           C  
ATOM   2424  N   CYS A 131     173.612 180.616 213.936  1.00119.93           N  
ATOM   2425  CA  CYS A 131     174.534 181.290 213.038  1.00119.93           C  
ATOM   2426  C   CYS A 131     175.742 181.770 213.823  1.00119.93           C  
ATOM   2427  O   CYS A 131     175.687 181.944 215.041  1.00119.93           O  
ATOM   2428  CB  CYS A 131     173.864 182.462 212.325  1.00119.93           C  
ATOM   2429  SG  CYS A 131     173.342 183.759 213.434  1.00119.93           S  
ATOM   2430  N   HIS A 132     176.834 181.980 213.108  1.00117.23           N  
ATOM   2431  CA  HIS A 132     178.061 182.480 213.701  1.00117.23           C  
ATOM   2432  C   HIS A 132     178.156 183.978 213.471  1.00117.23           C  
ATOM   2433  O   HIS A 132     178.337 184.424 212.335  1.00117.23           O  
ATOM   2434  CB  HIS A 132     179.285 181.785 213.114  1.00117.23           C  
ATOM   2435  CG  HIS A 132     179.478 180.389 213.602  1.00117.23           C  
ATOM   2436  ND1 HIS A 132     180.461 179.558 213.110  1.00117.23           N  
ATOM   2437  CD2 HIS A 132     178.824 179.679 214.548  1.00117.23           C  
ATOM   2438  CE1 HIS A 132     180.401 178.395 213.730  1.00117.23           C  
ATOM   2439  NE2 HIS A 132     179.416 178.442 214.607  1.00117.23           N  
ATOM   2440  N   LEU A 133     178.042 184.749 214.542  1.00124.76           N  
ATOM   2441  CA  LEU A 133     178.407 186.150 214.482  1.00124.76           C  
ATOM   2442  C   LEU A 133     179.914 186.257 214.394  1.00124.76           C  
ATOM   2443  O   LEU A 133     180.642 185.451 214.977  1.00124.76           O  
ATOM   2444  CB  LEU A 133     177.906 186.920 215.697  1.00124.76           C  
ATOM   2445  CG  LEU A 133     176.405 187.144 215.699  1.00124.76           C  
ATOM   2446  CD1 LEU A 133     175.979 187.827 216.976  1.00124.76           C  
ATOM   2447  CD2 LEU A 133     176.009 187.966 214.501  1.00124.76           C  
ATOM   2448  N   THR A 134     180.378 187.261 213.667  1.00132.79           N  
ATOM   2449  CA  THR A 134     181.787 187.388 213.367  1.00132.79           C  
ATOM   2450  C   THR A 134     182.386 188.741 213.683  1.00132.79           C  
ATOM   2451  O   THR A 134     183.603 188.892 213.552  1.00132.79           O  
ATOM   2452  CB  THR A 134     182.038 187.129 211.889  1.00132.79           C  
ATOM   2453  OG1 THR A 134     183.446 187.180 211.653  1.00132.79           O  
ATOM   2454  CG2 THR A 134     181.362 188.210 211.088  1.00132.79           C  
ATOM   2455  N   ASP A 135     181.590 189.734 214.050  1.00145.46           N  
ATOM   2456  CA  ASP A 135     182.114 191.070 214.245  1.00145.46           C  
ATOM   2457  C   ASP A 135     182.207 191.373 215.729  1.00145.46           C  
ATOM   2458  O   ASP A 135     181.428 190.868 216.540  1.00145.46           O  
ATOM   2459  CB  ASP A 135     181.252 192.120 213.549  1.00145.46           C  
ATOM   2460  CG  ASP A 135     181.947 193.466 213.434  1.00145.46           C  
ATOM   2461  OD1 ASP A 135     183.103 193.599 213.892  1.00145.46           O  
ATOM   2462  OD2 ASP A 135     181.337 194.399 212.876  1.00145.46           O  
ATOM   2463  N   GLU A 136     183.184 192.213 216.057  1.00153.03           N  
ATOM   2464  CA  GLU A 136     183.461 192.565 217.439  1.00153.03           C  
ATOM   2465  C   GLU A 136     182.348 193.420 218.028  1.00153.03           C  
ATOM   2466  O   GLU A 136     182.125 193.396 219.243  1.00153.03           O  
ATOM   2467  CB  GLU A 136     184.805 193.284 217.492  1.00153.03           C  
ATOM   2468  CG  GLU A 136     185.944 192.420 216.942  1.00153.03           C  
ATOM   2469  CD  GLU A 136     187.279 193.144 216.841  1.00153.03           C  
ATOM   2470  OE1 GLU A 136     187.322 194.368 217.089  1.00153.03           O  
ATOM   2471  OE2 GLU A 136     188.288 192.485 216.501  1.00153.03           O  
ATOM   2472  N   ASN A 137     181.653 194.189 217.192  1.00149.35           N  
ATOM   2473  CA  ASN A 137     180.499 194.984 217.609  1.00149.35           C  
ATOM   2474  C   ASN A 137     179.408 194.954 216.535  1.00149.35           C  
ATOM   2475  O   ASN A 137     179.282 195.872 215.726  1.00149.35           O  
ATOM   2476  CB  ASN A 137     180.966 196.368 217.925  1.00149.35           C  
ATOM   2477  CG  ASN A 137     181.918 196.900 216.877  1.00149.35           C  
ATOM   2478  OD1 ASN A 137     182.132 196.270 215.842  1.00149.35           O  
ATOM   2479  ND2 ASN A 137     182.522 198.044 217.152  1.00149.35           N  
ATOM   2480  N   ALA A 138     178.585 193.911 216.572  1.00128.43           N  
ATOM   2481  CA  ALA A 138     177.446 193.778 215.675  1.00128.43           C  
ATOM   2482  C   ALA A 138     176.497 192.764 216.285  1.00128.43           C  
ATOM   2483  O   ALA A 138     176.854 192.056 217.227  1.00128.43           O  
ATOM   2484  CB  ALA A 138     177.860 193.342 214.270  1.00128.43           C  
ATOM   2485  N   SER A 139     175.285 192.696 215.740  1.00126.46           N  
ATOM   2486  CA  SER A 139     174.288 191.823 216.338  1.00126.46           C  
ATOM   2487  C   SER A 139     173.206 191.469 215.340  1.00126.46           C  
ATOM   2488  O   SER A 139     172.977 192.187 214.366  1.00126.46           O  
ATOM   2489  CB  SER A 139     173.629 192.468 217.554  1.00126.46           C  
ATOM   2490  OG  SER A 139     172.643 191.596 218.079  1.00126.46           O  
ATOM   2491  N   ILE A 140     172.531 190.363 215.620  1.00121.60           N  
ATOM   2492  CA  ILE A 140     171.258 190.039 215.002  1.00121.60           C  
ATOM   2493  C   ILE A 140     170.178 190.241 216.046  1.00121.60           C  
ATOM   2494  O   ILE A 140     170.419 190.155 217.255  1.00121.60           O  
ATOM   2495  CB  ILE A 140     171.205 188.607 214.447  1.00121.60           C  
ATOM   2496  CG1 ILE A 140     171.403 187.599 215.565  1.00121.60           C  
ATOM   2497  CG2 ILE A 140     172.260 188.411 213.412  1.00121.60           C  
ATOM   2498  CD1 ILE A 140     171.178 186.199 215.130  1.00121.60           C  
ATOM   2499  N   SER A 141     168.981 190.544 215.570  1.00129.53           N  
ATOM   2500  CA  SER A 141     167.848 190.776 216.454  1.00129.53           C  
ATOM   2501  C   SER A 141     166.602 190.409 215.662  1.00129.53           C  
ATOM   2502  O   SER A 141     166.127 191.204 214.849  1.00129.53           O  
ATOM   2503  CB  SER A 141     167.809 192.217 216.929  1.00129.53           C  
ATOM   2504  OG  SER A 141     167.586 193.089 215.846  1.00129.53           O  
ATOM   2505  N   MET A 142     166.100 189.207 215.884  1.00127.97           N  
ATOM   2506  CA  MET A 142     164.973 188.707 215.126  1.00127.97           C  
ATOM   2507  C   MET A 142     163.851 188.298 216.060  1.00127.97           C  
ATOM   2508  O   MET A 142     164.067 187.995 217.236  1.00127.97           O  
ATOM   2509  CB  MET A 142     165.376 187.518 214.265  1.00127.97           C  
ATOM   2510  CG  MET A 142     165.866 186.340 215.066  1.00127.97           C  
ATOM   2511  SD  MET A 142     166.453 185.016 214.013  1.00127.97           S  
ATOM   2512  CE  MET A 142     167.928 185.775 213.358  1.00127.97           C  
ATOM   2513  N   ARG A 143     162.643 188.311 215.516  1.00119.74           N  
ATOM   2514  CA  ARG A 143     161.474 187.748 216.167  1.00119.74           C  
ATOM   2515  C   ARG A 143     161.062 186.500 215.414  1.00119.74           C  
ATOM   2516  O   ARG A 143     161.084 186.478 214.181  1.00119.74           O  
ATOM   2517  CB  ARG A 143     160.330 188.752 216.218  1.00119.74           C  
ATOM   2518  CG  ARG A 143     160.583 189.863 217.202  1.00119.74           C  
ATOM   2519  CD  ARG A 143     159.385 190.769 217.325  1.00119.74           C  
ATOM   2520  NE  ARG A 143     159.078 191.401 216.049  1.00119.74           N  
ATOM   2521  CZ  ARG A 143     159.673 192.500 215.601  1.00119.74           C  
ATOM   2522  NH1 ARG A 143     160.621 193.090 216.317  1.00119.74           N  
ATOM   2523  NH2 ARG A 143     159.329 193.004 214.426  1.00119.74           N  
ATOM   2524  N   ILE A 144     160.702 185.464 216.155  1.00105.17           N  
ATOM   2525  CA  ILE A 144     160.483 184.136 215.613  1.00105.17           C  
ATOM   2526  C   ILE A 144     159.081 183.697 215.992  1.00105.17           C  
ATOM   2527  O   ILE A 144     158.796 183.459 217.172  1.00105.17           O  
ATOM   2528  CB  ILE A 144     161.533 183.153 216.128  1.00105.17           C  
ATOM   2529  CG1 ILE A 144     162.905 183.559 215.611  1.00105.17           C  
ATOM   2530  CG2 ILE A 144     161.193 181.754 215.736  1.00105.17           C  
ATOM   2531  CD1 ILE A 144     164.024 182.825 216.239  1.00105.17           C  
ATOM   2532  N   LYS A 145     158.201 183.607 215.007  1.00103.55           N  
ATOM   2533  CA  LYS A 145     156.823 183.207 215.243  1.00103.55           C  
ATOM   2534  C   LYS A 145     156.716 181.701 215.102  1.00103.55           C  
ATOM   2535  O   LYS A 145     157.125 181.140 214.083  1.00103.55           O  
ATOM   2536  CB  LYS A 145     155.876 183.893 214.268  1.00103.55           C  
ATOM   2537  CG  LYS A 145     154.418 183.473 214.385  1.00103.55           C  
ATOM   2538  CD  LYS A 145     153.615 184.189 213.309  1.00103.55           C  
ATOM   2539  CE  LYS A 145     152.185 183.717 213.207  1.00103.55           C  
ATOM   2540  NZ  LYS A 145     151.520 184.414 212.072  1.00103.55           N  
ATOM   2541  N   VAL A 146     156.177 181.052 216.125  1.00 98.17           N  
ATOM   2542  CA  VAL A 146     156.086 179.603 216.206  1.00 98.17           C  
ATOM   2543  C   VAL A 146     154.652 179.249 216.543  1.00 98.17           C  
ATOM   2544  O   VAL A 146     154.108 179.755 217.528  1.00 98.17           O  
ATOM   2545  CB  VAL A 146     157.030 179.045 217.279  1.00 98.17           C  
ATOM   2546  CG1 VAL A 146     156.854 177.572 217.392  1.00 98.17           C  
ATOM   2547  CG2 VAL A 146     158.457 179.379 216.973  1.00 98.17           C  
ATOM   2548  N   GLN A 147     154.041 178.383 215.746  1.00 99.28           N  
ATOM   2549  CA  GLN A 147     152.673 177.978 216.008  1.00 99.28           C  
ATOM   2550  C   GLN A 147     152.565 176.467 215.968  1.00 99.28           C  
ATOM   2551  O   GLN A 147     153.507 175.761 215.612  1.00 99.28           O  
ATOM   2552  CB  GLN A 147     151.696 178.599 215.016  1.00 99.28           C  
ATOM   2553  CG  GLN A 147     151.883 178.161 213.604  1.00 99.28           C  
ATOM   2554  CD  GLN A 147     150.875 178.813 212.680  1.00 99.28           C  
ATOM   2555  OE1 GLN A 147     149.979 179.518 213.131  1.00 99.28           O  
ATOM   2556  NE2 GLN A 147     151.024 178.594 211.383  1.00 99.28           N  
ATOM   2557  N   ARG A 148     151.401 175.975 216.365  1.00107.38           N  
ATOM   2558  CA  ARG A 148     151.137 174.552 216.311  1.00107.38           C  
ATOM   2559  C   ARG A 148     150.783 174.153 214.894  1.00107.38           C  
ATOM   2560  O   ARG A 148     150.635 174.992 214.006  1.00107.38           O  
ATOM   2561  CB  ARG A 148     150.002 174.180 217.253  1.00107.38           C  
ATOM   2562  CG  ARG A 148     150.281 174.530 218.679  1.00107.38           C  
ATOM   2563  CD  ARG A 148     151.311 173.630 219.278  1.00107.38           C  
ATOM   2564  NE  ARG A 148     150.810 172.274 219.384  1.00107.38           N  
ATOM   2565  CZ  ARG A 148     150.112 171.839 220.420  1.00107.38           C  
ATOM   2566  NH1 ARG A 148     149.845 172.656 221.427  1.00107.38           N  
ATOM   2567  NH2 ARG A 148     149.679 170.592 220.450  1.00107.38           N  
ATOM   2568  N   GLY A 149     150.628 172.855 214.683  1.00103.26           N  
ATOM   2569  CA  GLY A 149     150.214 172.388 213.381  1.00103.26           C  
ATOM   2570  C   GLY A 149     150.376 170.890 213.262  1.00103.26           C  
ATOM   2571  O   GLY A 149     150.577 170.184 214.250  1.00103.26           O  
ATOM   2572  N   ARG A 150     150.318 170.430 212.019  1.00 98.54           N  
ATOM   2573  CA  ARG A 150     150.116 169.018 211.762  1.00 98.54           C  
ATOM   2574  C   ARG A 150     150.547 168.690 210.348  1.00 98.54           C  
ATOM   2575  O   ARG A 150     150.021 169.265 209.394  1.00 98.54           O  
ATOM   2576  CB  ARG A 150     148.653 168.685 211.953  1.00 98.54           C  
ATOM   2577  CG  ARG A 150     148.294 167.262 211.751  1.00 98.54           C  
ATOM   2578  CD  ARG A 150     146.831 167.179 211.978  1.00 98.54           C  
ATOM   2579  NE  ARG A 150     146.123 167.939 210.962  1.00 98.54           N  
ATOM   2580  CZ  ARG A 150     144.882 168.386 211.098  1.00 98.54           C  
ATOM   2581  NH1 ARG A 150     144.226 168.179 212.230  1.00 98.54           N  
ATOM   2582  NH2 ARG A 150     144.312 169.072 210.120  1.00 98.54           N  
ATOM   2583  N   GLY A 151     151.473 167.747 210.214  1.00106.62           N  
ATOM   2584  CA  GLY A 151     151.889 167.333 208.891  1.00106.62           C  
ATOM   2585  C   GLY A 151     152.837 168.327 208.246  1.00106.62           C  
ATOM   2586  O   GLY A 151     153.473 169.149 208.907  1.00106.62           O  
ATOM   2587  N   TYR A 152     152.934 168.247 206.929  1.00109.34           N  
ATOM   2588  CA  TYR A 152     153.789 169.134 206.160  1.00109.34           C  
ATOM   2589  C   TYR A 152     152.930 170.231 205.568  1.00109.34           C  
ATOM   2590  O   TYR A 152     151.940 169.946 204.891  1.00109.34           O  
ATOM   2591  CB  TYR A 152     154.506 168.382 205.045  1.00109.34           C  
ATOM   2592  CG  TYR A 152     155.439 169.257 204.260  1.00109.34           C  
ATOM   2593  CD1 TYR A 152     156.685 169.580 204.761  1.00109.34           C  
ATOM   2594  CD2 TYR A 152     155.066 169.782 203.033  1.00109.34           C  
ATOM   2595  CE1 TYR A 152     157.540 170.378 204.062  1.00109.34           C  
ATOM   2596  CE2 TYR A 152     155.910 170.590 202.332  1.00109.34           C  
ATOM   2597  CZ  TYR A 152     157.147 170.884 202.848  1.00109.34           C  
ATOM   2598  OH  TYR A 152     157.999 171.694 202.142  1.00109.34           O  
ATOM   2599  N   VAL A 153     153.299 171.478 205.819  1.00110.60           N  
ATOM   2600  CA  VAL A 153     152.662 172.585 205.118  1.00110.60           C  
ATOM   2601  C   VAL A 153     153.750 173.452 204.513  1.00110.60           C  
ATOM   2602  O   VAL A 153     154.541 174.057 205.246  1.00110.60           O  
ATOM   2603  CB  VAL A 153     151.758 173.413 206.034  1.00110.60           C  
ATOM   2604  CG1 VAL A 153     151.309 174.647 205.306  1.00110.60           C  
ATOM   2605  CG2 VAL A 153     150.544 172.613 206.437  1.00110.60           C  
ATOM   2606  N   PRO A 154     153.843 173.530 203.196  1.00115.72           N  
ATOM   2607  CA  PRO A 154     154.830 174.413 202.584  1.00115.72           C  
ATOM   2608  C   PRO A 154     154.399 175.856 202.716  1.00115.72           C  
ATOM   2609  O   PRO A 154     153.230 176.162 202.947  1.00115.72           O  
ATOM   2610  CB  PRO A 154     154.826 173.980 201.123  1.00115.72           C  
ATOM   2611  CG  PRO A 154     153.452 173.491 200.913  1.00115.72           C  
ATOM   2612  CD  PRO A 154     153.041 172.828 202.189  1.00115.72           C  
ATOM   2613  N   ALA A 155     155.357 176.755 202.529  1.00122.25           N  
ATOM   2614  CA  ALA A 155     155.048 178.173 202.619  1.00122.25           C  
ATOM   2615  C   ALA A 155     154.288 178.704 201.412  1.00122.25           C  
ATOM   2616  O   ALA A 155     153.878 179.867 201.429  1.00122.25           O  
ATOM   2617  CB  ALA A 155     156.325 178.985 202.803  1.00122.25           C  
ATOM   2618  N   SER A 156     154.088 177.898 200.373  1.00128.40           N  
ATOM   2619  CA  SER A 156     153.342 178.381 199.222  1.00128.40           C  
ATOM   2620  C   SER A 156     151.838 178.227 199.411  1.00128.40           C  
ATOM   2621  O   SER A 156     151.073 179.130 199.057  1.00128.40           O  
ATOM   2622  CB  SER A 156     153.792 177.648 197.966  1.00128.40           C  
ATOM   2623  OG  SER A 156     153.052 178.084 196.845  1.00128.40           O  
ATOM   2624  N   THR A 157     151.393 177.109 199.971  1.00135.99           N  
ATOM   2625  CA  THR A 157     149.966 176.832 200.057  1.00135.99           C  
ATOM   2626  C   THR A 157     149.309 177.421 201.291  1.00135.99           C  
ATOM   2627  O   THR A 157     148.130 177.148 201.531  1.00135.99           O  
ATOM   2628  CB  THR A 157     149.704 175.328 200.035  1.00135.99           C  
ATOM   2629  OG1 THR A 157     150.330 174.719 201.168  1.00135.99           O  
ATOM   2630  CG2 THR A 157     150.251 174.724 198.764  1.00135.99           C  
ATOM   2631  N   ARG A 158     150.026 178.198 202.084  1.00129.53           N  
ATOM   2632  CA  ARG A 158     149.353 178.861 203.180  1.00129.53           C  
ATOM   2633  C   ARG A 158     148.528 180.031 202.661  1.00129.53           C  
ATOM   2634  O   ARG A 158     148.781 180.558 201.575  1.00129.53           O  
ATOM   2635  CB  ARG A 158     150.358 179.322 204.221  1.00129.53           C  
ATOM   2636  CG  ARG A 158     151.395 180.283 203.715  1.00129.53           C  
ATOM   2637  CD  ARG A 158     152.311 180.694 204.848  1.00129.53           C  
ATOM   2638  NE  ARG A 158     153.023 179.556 205.422  1.00129.53           N  
ATOM   2639  CZ  ARG A 158     152.783 179.058 206.631  1.00129.53           C  
ATOM   2640  NH1 ARG A 158     151.839 179.590 207.389  1.00129.53           N  
ATOM   2641  NH2 ARG A 158     153.472 178.019 207.075  1.00129.53           N  
ATOM   2642  N   ILE A 159     147.540 180.426 203.475  1.00130.50           N  
ATOM   2643  CA  ILE A 159     146.423 181.349 203.177  1.00130.50           C  
ATOM   2644  C   ILE A 159     145.860 181.214 201.763  1.00130.50           C  
ATOM   2645  O   ILE A 159     145.698 180.108 201.250  1.00130.50           O  
ATOM   2646  CB  ILE A 159     146.798 182.829 203.449  1.00130.50           C  
ATOM   2647  CG1 ILE A 159     145.523 183.652 203.602  1.00130.50           C  
ATOM   2648  CG2 ILE A 159     147.560 183.447 202.295  1.00130.50           C  
ATOM   2649  CD1 ILE A 159     145.748 185.028 204.150  1.00130.50           C  
ATOM   2650  N   ARG A 166     152.429 189.808 205.213  1.00111.02           N  
ATOM   2651  CA  ARG A 166     151.873 190.873 204.379  1.00111.02           C  
ATOM   2652  C   ARG A 166     152.639 192.213 204.337  1.00111.02           C  
ATOM   2653  O   ARG A 166     152.528 192.912 203.341  1.00111.02           O  
ATOM   2654  CB  ARG A 166     150.421 191.142 204.778  1.00111.02           C  
ATOM   2655  CG  ARG A 166     149.477 190.014 204.431  1.00111.02           C  
ATOM   2656  CD  ARG A 166     148.054 190.372 204.802  1.00111.02           C  
ATOM   2657  NE  ARG A 166     147.124 189.288 204.511  1.00111.02           N  
ATOM   2658  CZ  ARG A 166     145.817 189.348 204.738  1.00111.02           C  
ATOM   2659  NH1 ARG A 166     145.284 190.448 205.249  1.00111.02           N  
ATOM   2660  NH2 ARG A 166     145.039 188.317 204.445  1.00111.02           N  
ATOM   2661  N   PRO A 167     153.384 192.608 205.371  1.00111.72           N  
ATOM   2662  CA  PRO A 167     154.427 193.610 205.148  1.00111.72           C  
ATOM   2663  C   PRO A 167     155.690 192.951 204.619  1.00111.72           C  
ATOM   2664  O   PRO A 167     155.842 191.732 204.630  1.00111.72           O  
ATOM   2665  CB  PRO A 167     154.658 194.227 206.525  1.00111.72           C  
ATOM   2666  CG  PRO A 167     154.240 193.222 207.443  1.00111.72           C  
ATOM   2667  CD  PRO A 167     153.085 192.519 206.811  1.00111.72           C  
ATOM   2668  N   ILE A 168     156.608 193.795 204.152  1.00115.74           N  
ATOM   2669  CA  ILE A 168     157.796 193.289 203.481  1.00115.74           C  
ATOM   2670  C   ILE A 168     158.841 192.764 204.449  1.00115.74           C  
ATOM   2671  O   ILE A 168     159.792 192.105 204.019  1.00115.74           O  
ATOM   2672  CB  ILE A 168     158.408 194.381 202.596  1.00115.74           C  
ATOM   2673  CG1 ILE A 168     158.782 195.584 203.442  1.00115.74           C  
ATOM   2674  CG2 ILE A 168     157.425 194.809 201.540  1.00115.74           C  
ATOM   2675  CD1 ILE A 168     159.552 196.618 202.683  1.00115.74           C  
ATOM   2676  N   GLY A 169     158.705 193.033 205.746  1.00118.13           N  
ATOM   2677  CA  GLY A 169     159.695 192.553 206.690  1.00118.13           C  
ATOM   2678  C   GLY A 169     159.452 191.139 207.162  1.00118.13           C  
ATOM   2679  O   GLY A 169     160.403 190.419 207.470  1.00118.13           O  
ATOM   2680  N   ARG A 170     158.192 190.720 207.226  1.00113.01           N  
ATOM   2681  CA  ARG A 170     157.844 189.388 207.707  1.00113.01           C  
ATOM   2682  C   ARG A 170     158.243 188.365 206.655  1.00113.01           C  
ATOM   2683  O   ARG A 170     157.603 188.260 205.607  1.00113.01           O  
ATOM   2684  CB  ARG A 170     156.352 189.301 208.010  1.00113.01           C  
ATOM   2685  CG  ARG A 170     155.907 190.139 209.194  1.00113.01           C  
ATOM   2686  CD  ARG A 170     154.392 190.130 209.367  1.00113.01           C  
ATOM   2687  NE  ARG A 170     153.844 188.853 209.801  1.00113.01           N  
ATOM   2688  CZ  ARG A 170     152.543 188.584 209.824  1.00113.01           C  
ATOM   2689  NH1 ARG A 170     151.676 189.501 209.426  1.00113.01           N  
ATOM   2690  NH2 ARG A 170     152.113 187.403 210.239  1.00113.01           N  
ATOM   2691  N   LEU A 171     159.296 187.611 206.931  1.00104.32           N  
ATOM   2692  CA  LEU A 171     159.691 186.529 206.053  1.00104.32           C  
ATOM   2693  C   LEU A 171     158.754 185.347 206.205  1.00104.32           C  
ATOM   2694  O   LEU A 171     157.849 185.331 207.039  1.00104.32           O  
ATOM   2695  CB  LEU A 171     161.104 186.064 206.349  1.00104.32           C  
ATOM   2696  CG  LEU A 171     162.300 186.724 205.697  1.00104.32           C  
ATOM   2697  CD1 LEU A 171     162.442 188.162 206.090  1.00104.32           C  
ATOM   2698  CD2 LEU A 171     163.477 185.956 206.215  1.00104.32           C  
ATOM   2699  N   LEU A 172     158.987 184.345 205.378  1.00105.66           N  
ATOM   2700  CA  LEU A 172     158.221 183.115 205.386  1.00105.66           C  
ATOM   2701  C   LEU A 172     159.189 181.958 205.269  1.00105.66           C  
ATOM   2702  O   LEU A 172     160.147 182.031 204.500  1.00105.66           O  
ATOM   2703  CB  LEU A 172     157.248 183.062 204.220  1.00105.66           C  
ATOM   2704  CG  LEU A 172     155.929 183.824 204.205  1.00105.66           C  
ATOM   2705  CD1 LEU A 172     156.105 185.303 203.938  1.00105.66           C  
ATOM   2706  CD2 LEU A 172     155.033 183.211 203.149  1.00105.66           C  
ATOM   2707  N   VAL A 173     158.965 180.891 206.030  1.00101.42           N  
ATOM   2708  CA  VAL A 173     159.676 179.644 205.798  1.00101.42           C  
ATOM   2709  C   VAL A 173     158.661 178.520 205.738  1.00101.42           C  
ATOM   2710  O   VAL A 173     157.471 178.712 205.976  1.00101.42           O  
ATOM   2711  CB  VAL A 173     160.738 179.330 206.862  1.00101.42           C  
ATOM   2712  CG1 VAL A 173     161.810 180.383 206.883  1.00101.42           C  
ATOM   2713  CG2 VAL A 173     160.092 179.188 208.194  1.00101.42           C  
ATOM   2714  N   ASP A 174     159.153 177.335 205.413  1.00110.05           N  
ATOM   2715  CA  ASP A 174     158.301 176.166 205.340  1.00110.05           C  
ATOM   2716  C   ASP A 174     158.056 175.585 206.717  1.00110.05           C  
ATOM   2717  O   ASP A 174     158.895 175.669 207.614  1.00110.05           O  
ATOM   2718  CB  ASP A 174     158.922 175.107 204.446  1.00110.05           C  
ATOM   2719  CG  ASP A 174     158.787 175.445 203.001  1.00110.05           C  
ATOM   2720  OD1 ASP A 174     157.776 176.087 202.664  1.00110.05           O  
ATOM   2721  OD2 ASP A 174     159.680 175.082 202.206  1.00110.05           O  
ATOM   2722  N   ALA A 175     156.894 174.979 206.871  1.00107.08           N  
ATOM   2723  CA  ALA A 175     156.503 174.387 208.133  1.00107.08           C  
ATOM   2724  C   ALA A 175     156.779 172.895 208.105  1.00107.08           C  
ATOM   2725  O   ALA A 175     156.469 172.216 207.123  1.00107.08           O  
ATOM   2726  CB  ALA A 175     155.029 174.647 208.420  1.00107.08           C  
ATOM   2727  N   CYS A 176     157.335 172.390 209.194  1.00105.61           N  
ATOM   2728  CA  CYS A 176     157.684 170.985 209.284  1.00105.61           C  
ATOM   2729  C   CYS A 176     157.052 170.424 210.544  1.00105.61           C  
ATOM   2730  O   CYS A 176     157.750 169.908 211.421  1.00105.61           O  
ATOM   2731  CB  CYS A 176     159.198 170.804 209.281  1.00105.61           C  
ATOM   2732  SG  CYS A 176     159.768 169.110 209.029  1.00105.61           S  
ATOM   2733  N   TYR A 177     155.739 170.595 210.678  1.00101.03           N  
ATOM   2734  CA  TYR A 177     155.072 170.275 211.928  1.00101.03           C  
ATOM   2735  C   TYR A 177     155.038 168.780 212.154  1.00101.03           C  
ATOM   2736  O   TYR A 177     154.004 168.150 211.918  1.00101.03           O  
ATOM   2737  CB  TYR A 177     153.617 170.709 211.950  1.00101.03           C  
ATOM   2738  CG  TYR A 177     153.273 172.128 211.684  1.00101.03           C  
ATOM   2739  CD1 TYR A 177     153.602 173.123 212.571  1.00101.03           C  
ATOM   2740  CD2 TYR A 177     152.481 172.448 210.598  1.00101.03           C  
ATOM   2741  CE1 TYR A 177     153.245 174.415 212.326  1.00101.03           C  
ATOM   2742  CE2 TYR A 177     152.098 173.725 210.359  1.00101.03           C  
ATOM   2743  CZ  TYR A 177     152.480 174.704 211.220  1.00101.03           C  
ATOM   2744  OH  TYR A 177     152.096 175.993 210.959  1.00101.03           O  
ATOM   2745  N   SER A 178     156.127 168.212 212.615  1.00 96.37           N  
ATOM   2746  CA  SER A 178     156.098 166.822 213.024  1.00 96.37           C  
ATOM   2747  C   SER A 178     157.241 166.574 213.986  1.00 96.37           C  
ATOM   2748  O   SER A 178     158.376 166.980 213.725  1.00 96.37           O  
ATOM   2749  CB  SER A 178     156.208 165.870 211.841  1.00 96.37           C  
ATOM   2750  OG  SER A 178     156.125 164.542 212.306  1.00 96.37           O  
ATOM   2751  N   PRO A 179     156.985 165.953 215.089  1.00100.94           N  
ATOM   2752  CA  PRO A 179     158.063 165.670 216.029  1.00100.94           C  
ATOM   2753  C   PRO A 179     158.851 164.432 215.657  1.00100.94           C  
ATOM   2754  O   PRO A 179     160.036 164.331 215.983  1.00100.94           O  
ATOM   2755  CB  PRO A 179     157.315 165.468 217.344  1.00100.94           C  
ATOM   2756  CG  PRO A 179     155.989 164.982 216.926  1.00100.94           C  
ATOM   2757  CD  PRO A 179     155.665 165.650 215.653  1.00100.94           C  
ATOM   2758  N   VAL A 180     158.218 163.491 214.971  1.00100.95           N  
ATOM   2759  CA  VAL A 180     158.774 162.152 214.857  1.00100.95           C  
ATOM   2760  C   VAL A 180     159.860 162.120 213.797  1.00100.95           C  
ATOM   2761  O   VAL A 180     159.835 162.859 212.812  1.00100.95           O  
ATOM   2762  CB  VAL A 180     157.666 161.124 214.571  1.00100.95           C  
ATOM   2763  CG1 VAL A 180     156.735 161.050 215.745  1.00100.95           C  
ATOM   2764  CG2 VAL A 180     156.897 161.503 213.342  1.00100.95           C  
ATOM   2765  N   GLU A 181     160.831 161.263 214.019  1.00114.77           N  
ATOM   2766  CA  GLU A 181     161.964 161.114 213.126  1.00114.77           C  
ATOM   2767  C   GLU A 181     162.000 159.757 212.462  1.00114.77           C  
ATOM   2768  O   GLU A 181     162.292 159.664 211.272  1.00114.77           O  
ATOM   2769  CB  GLU A 181     163.263 161.324 213.905  1.00114.77           C  
ATOM   2770  CG  GLU A 181     164.539 161.229 213.085  1.00114.77           C  
ATOM   2771  CD  GLU A 181     164.758 162.424 212.181  1.00114.77           C  
ATOM   2772  OE1 GLU A 181     164.239 163.509 212.505  1.00114.77           O  
ATOM   2773  OE2 GLU A 181     165.465 162.290 211.161  1.00114.77           O  
ATOM   2774  N   ARG A 182     161.679 158.705 213.205  1.00103.88           N  
ATOM   2775  CA  ARG A 182     161.811 157.345 212.713  1.00103.88           C  
ATOM   2776  C   ARG A 182     161.013 156.432 213.618  1.00103.88           C  
ATOM   2777  O   ARG A 182     161.138 156.509 214.838  1.00103.88           O  
ATOM   2778  CB  ARG A 182     163.275 156.929 212.684  1.00103.88           C  
ATOM   2779  CG  ARG A 182     163.512 155.521 212.253  1.00103.88           C  
ATOM   2780  CD  ARG A 182     164.997 155.288 212.109  1.00103.88           C  
ATOM   2781  NE  ARG A 182     165.711 155.523 213.355  1.00103.88           N  
ATOM   2782  CZ  ARG A 182     165.854 154.615 214.310  1.00103.88           C  
ATOM   2783  NH1 ARG A 182     165.336 153.405 214.159  1.00103.88           N  
ATOM   2784  NH2 ARG A 182     166.521 154.915 215.413  1.00103.88           N  
ATOM   2785  N   ILE A 183     160.177 155.595 213.032  1.00 96.70           N  
ATOM   2786  CA  ILE A 183     159.348 154.680 213.795  1.00 96.70           C  
ATOM   2787  C   ILE A 183     159.737 153.267 213.423  1.00 96.70           C  
ATOM   2788  O   ILE A 183     159.778 152.925 212.240  1.00 96.70           O  
ATOM   2789  CB  ILE A 183     157.860 154.911 213.523  1.00 96.70           C  
ATOM   2790  CG1 ILE A 183     157.524 156.373 213.753  1.00 96.70           C  
ATOM   2791  CG2 ILE A 183     157.035 154.056 214.443  1.00 96.70           C  
ATOM   2792  CD1 ILE A 183     157.800 156.836 215.141  1.00 96.70           C  
ATOM   2793  N   ALA A 184     160.003 152.445 214.421  1.00101.72           N  
ATOM   2794  CA  ALA A 184     160.407 151.081 214.158  1.00101.72           C  
ATOM   2795  C   ALA A 184     159.766 150.179 215.181  1.00101.72           C  
ATOM   2796  O   ALA A 184     159.564 150.581 216.326  1.00101.72           O  
ATOM   2797  CB  ALA A 184     161.919 150.931 214.214  1.00101.72           C  
ATOM   2798  N   TYR A 185     159.451 148.961 214.775  1.00101.93           N  
ATOM   2799  CA  TYR A 185     158.852 148.026 215.703  1.00101.93           C  
ATOM   2800  C   TYR A 185     159.267 146.617 215.338  1.00101.93           C  
ATOM   2801  O   TYR A 185     159.468 146.299 214.167  1.00101.93           O  
ATOM   2802  CB  TYR A 185     157.333 148.151 215.724  1.00101.93           C  
ATOM   2803  CG  TYR A 185     156.668 147.791 214.433  1.00101.93           C  
ATOM   2804  CD1 TYR A 185     156.500 148.728 213.436  1.00101.93           C  
ATOM   2805  CD2 TYR A 185     156.168 146.521 214.225  1.00101.93           C  
ATOM   2806  CE1 TYR A 185     155.887 148.404 212.262  1.00101.93           C  
ATOM   2807  CE2 TYR A 185     155.570 146.184 213.051  1.00101.93           C  
ATOM   2808  CZ  TYR A 185     155.419 147.132 212.078  1.00101.93           C  
ATOM   2809  OH  TYR A 185     154.800 146.807 210.903  1.00101.93           O  
ATOM   2810  N   ASN A 186     159.364 145.766 216.350  1.00114.04           N  
ATOM   2811  CA  ASN A 186     159.763 144.380 216.153  1.00114.04           C  
ATOM   2812  C   ASN A 186     158.924 143.516 217.070  1.00114.04           C  
ATOM   2813  O   ASN A 186     159.073 143.584 218.291  1.00114.04           O  
ATOM   2814  CB  ASN A 186     161.244 144.192 216.439  1.00114.04           C  
ATOM   2815  CG  ASN A 186     162.106 144.806 215.376  1.00114.04           C  
ATOM   2816  OD1 ASN A 186     161.853 144.636 214.184  1.00114.04           O  
ATOM   2817  ND2 ASN A 186     163.117 145.554 215.794  1.00114.04           N  
ATOM   2818  N   VAL A 187     158.058 142.721 216.496  1.00118.19           N  
ATOM   2819  CA  VAL A 187     157.214 141.852 217.295  1.00118.19           C  
ATOM   2820  C   VAL A 187     158.024 140.651 217.752  1.00118.19           C  
ATOM   2821  O   VAL A 187     158.991 140.245 217.100  1.00118.19           O  
ATOM   2822  CB  VAL A 187     155.965 141.438 216.500  1.00118.19           C  
ATOM   2823  CG1 VAL A 187     155.220 142.669 216.089  1.00118.19           C  
ATOM   2824  CG2 VAL A 187     156.335 140.621 215.281  1.00118.19           C  
ATOM   2825  N   GLU A 188     157.646 140.104 218.905  1.00135.25           N  
ATOM   2826  CA  GLU A 188     158.305 138.934 219.465  1.00135.25           C  
ATOM   2827  C   GLU A 188     157.404 138.328 220.526  1.00135.25           C  
ATOM   2828  O   GLU A 188     156.400 138.921 220.924  1.00135.25           O  
ATOM   2829  CB  GLU A 188     159.666 139.281 220.066  1.00135.25           C  
ATOM   2830  CG  GLU A 188     159.584 140.217 221.234  1.00135.25           C  
ATOM   2831  CD  GLU A 188     160.950 140.610 221.740  1.00135.25           C  
ATOM   2832  OE1 GLU A 188     161.953 140.205 221.119  1.00135.25           O  
ATOM   2833  OE2 GLU A 188     161.025 141.319 222.764  1.00135.25           O  
ATOM   2834  N   ALA A 189     157.780 137.138 220.981  1.00143.57           N  
ATOM   2835  CA  ALA A 189     157.064 136.496 222.070  1.00143.57           C  
ATOM   2836  C   ALA A 189     157.421 137.145 223.399  1.00143.57           C  
ATOM   2837  O   ALA A 189     158.343 137.956 223.492  1.00143.57           O  
ATOM   2838  CB  ALA A 189     157.382 135.007 222.124  1.00143.57           C  
ATOM   2839  N   ALA A 190     156.683 136.777 224.433  1.00153.45           N  
ATOM   2840  CA  ALA A 190     156.870 137.330 225.762  1.00153.45           C  
ATOM   2841  C   ALA A 190     157.038 136.211 226.782  1.00153.45           C  
ATOM   2842  O   ALA A 190     157.149 135.030 226.439  1.00153.45           O  
ATOM   2843  CB  ALA A 190     155.694 138.234 226.122  1.00153.45           C  
ATOM   2844  N   ARG A 191     157.055 136.590 228.055  1.00167.53           N  
ATOM   2845  CA  ARG A 191     157.117 135.624 229.141  1.00167.53           C  
ATOM   2846  C   ARG A 191     155.746 135.441 229.773  1.00167.53           C  
ATOM   2847  O   ARG A 191     155.628 135.454 231.002  1.00167.53           O  
ATOM   2848  CB  ARG A 191     158.130 136.059 230.198  1.00167.53           C  
ATOM   2849  N   VAL A 192     154.704 135.332 228.948  1.00176.15           N  
ATOM   2850  CA  VAL A 192     153.348 135.077 229.424  1.00176.15           C  
ATOM   2851  C   VAL A 192     153.284 133.725 230.121  1.00176.15           C  
ATOM   2852  O   VAL A 192     153.923 132.761 229.686  1.00176.15           O  
ATOM   2853  CB  VAL A 192     152.345 135.181 228.270  1.00176.15           C  
ATOM   2854  CG1 VAL A 192     152.179 136.631 227.882  1.00176.15           C  
ATOM   2855  CG2 VAL A 192     152.872 134.422 227.079  1.00176.15           C  
ATOM   2856  N   GLU A 193     152.490 133.654 231.193  1.00194.64           N  
ATOM   2857  CA  GLU A 193     152.744 132.781 232.338  1.00194.64           C  
ATOM   2858  C   GLU A 193     152.757 131.285 232.022  1.00194.64           C  
ATOM   2859  O   GLU A 193     153.820 130.668 232.111  1.00194.64           O  
ATOM   2860  CB  GLU A 193     151.755 133.151 233.468  1.00194.64           C  
ATOM   2861  CG  GLU A 193     150.224 133.066 233.206  1.00194.64           C  
ATOM   2862  CD  GLU A 193     149.646 134.256 232.442  1.00194.64           C  
ATOM   2863  OE1 GLU A 193     150.412 135.023 231.821  1.00194.64           O  
ATOM   2864  OE2 GLU A 193     148.410 134.416 232.452  1.00194.64           O  
ATOM   2865  N   GLN A 194     151.633 130.685 231.630  1.00198.07           N  
ATOM   2866  CA  GLN A 194     151.650 129.339 231.061  1.00198.07           C  
ATOM   2867  C   GLN A 194     150.701 129.388 229.863  1.00198.07           C  
ATOM   2868  O   GLN A 194     149.557 128.944 229.952  1.00198.07           O  
ATOM   2869  CB  GLN A 194     151.224 128.282 232.059  1.00198.07           C  
ATOM   2870  CG  GLN A 194     152.195 128.052 233.202  1.00198.07           C  
ATOM   2871  CD  GLN A 194     151.701 127.016 234.176  1.00198.07           C  
ATOM   2872  OE1 GLN A 194     150.597 126.488 234.035  1.00198.07           O  
ATOM   2873  NE2 GLN A 194     152.511 126.720 235.181  1.00198.07           N  
ATOM   2874  N   ARG A 195     151.222 129.878 228.744  1.00172.07           N  
ATOM   2875  CA  ARG A 195     150.442 130.125 227.543  1.00172.07           C  
ATOM   2876  C   ARG A 195     151.402 130.472 226.426  1.00172.07           C  
ATOM   2877  O   ARG A 195     152.347 131.234 226.634  1.00172.07           O  
ATOM   2878  CB  ARG A 195     149.440 131.261 227.753  1.00172.07           C  
ATOM   2879  CG  ARG A 195     148.473 131.480 226.609  1.00172.07           C  
ATOM   2880  CD  ARG A 195     147.395 132.464 227.040  1.00172.07           C  
ATOM   2881  NE  ARG A 195     146.460 132.781 225.969  1.00172.07           N  
ATOM   2882  CZ  ARG A 195     145.396 132.052 225.666  1.00172.07           C  
ATOM   2883  NH1 ARG A 195     145.132 130.954 226.352  1.00172.07           N  
ATOM   2884  NH2 ARG A 195     144.598 132.419 224.673  1.00172.07           N  
ATOM   2885  N   THR A 196     151.191 129.914 225.251  1.00170.41           N  
ATOM   2886  CA  THR A 196     152.056 130.242 224.140  1.00170.41           C  
ATOM   2887  C   THR A 196     151.277 131.036 223.101  1.00170.41           C  
ATOM   2888  O   THR A 196     150.089 131.326 223.263  1.00170.41           O  
ATOM   2889  CB  THR A 196     152.663 128.976 223.550  1.00170.41           C  
ATOM   2890  OG1 THR A 196     151.612 128.113 223.111  1.00170.41           O  
ATOM   2891  CG2 THR A 196     153.498 128.263 224.599  1.00170.41           C  
ATOM   2892  N   ASP A 197     151.978 131.395 222.027  1.00168.15           N  
ATOM   2893  CA  ASP A 197     151.514 132.204 220.907  1.00168.15           C  
ATOM   2894  C   ASP A 197     151.019 133.576 221.359  1.00168.15           C  
ATOM   2895  O   ASP A 197     150.045 134.098 220.805  1.00168.15           O  
ATOM   2896  CB  ASP A 197     150.438 131.473 220.092  1.00168.15           C  
ATOM   2897  CG  ASP A 197     150.346 131.971 218.663  1.00168.15           C  
ATOM   2898  OD1 ASP A 197     151.138 132.868 218.297  1.00168.15           O  
ATOM   2899  OD2 ASP A 197     149.480 131.470 217.915  1.00168.15           O  
ATOM   2900  N   LEU A 198     151.639 134.163 222.375  1.00157.47           N  
ATOM   2901  CA  LEU A 198     151.328 135.534 222.745  1.00157.47           C  
ATOM   2902  C   LEU A 198     152.518 136.439 222.489  1.00157.47           C  
ATOM   2903  O   LEU A 198     153.664 135.991 222.399  1.00157.47           O  
ATOM   2904  CB  LEU A 198     150.884 135.632 224.198  1.00157.47           C  
ATOM   2905  CG  LEU A 198     149.366 135.596 224.392  1.00157.47           C  
ATOM   2906  CD1 LEU A 198     148.753 134.264 224.049  1.00157.47           C  
ATOM   2907  CD2 LEU A 198     149.011 136.003 225.812  1.00157.47           C  
ATOM   2908  N   ASP A 199     152.234 137.730 222.370  1.00151.64           N  
ATOM   2909  CA  ASP A 199     153.074 138.632 221.602  1.00151.64           C  
ATOM   2910  C   ASP A 199     153.487 139.845 222.415  1.00151.64           C  
ATOM   2911  O   ASP A 199     152.638 140.552 222.966  1.00151.64           O  
ATOM   2912  CB  ASP A 199     152.324 139.063 220.360  1.00151.64           C  
ATOM   2913  CG  ASP A 199     151.946 137.891 219.495  1.00151.64           C  
ATOM   2914  OD1 ASP A 199     152.728 136.918 219.447  1.00151.64           O  
ATOM   2915  OD2 ASP A 199     150.853 137.919 218.901  1.00151.64           O  
ATOM   2916  N   LYS A 200     154.787 140.087 222.464  1.00135.19           N  
ATOM   2917  CA  LYS A 200     155.355 141.274 223.081  1.00135.19           C  
ATOM   2918  C   LYS A 200     155.620 142.275 221.970  1.00135.19           C  
ATOM   2919  O   LYS A 200     156.437 142.019 221.082  1.00135.19           O  
ATOM   2920  CB  LYS A 200     156.645 140.936 223.819  1.00135.19           C  
ATOM   2921  CG  LYS A 200     157.253 142.103 224.545  1.00135.19           C  
ATOM   2922  CD  LYS A 200     158.608 141.752 225.090  1.00135.19           C  
ATOM   2923  CE  LYS A 200     158.475 140.838 226.274  1.00135.19           C  
ATOM   2924  NZ  LYS A 200     159.785 140.595 226.918  1.00135.19           N  
ATOM   2925  N   LEU A 201     154.927 143.403 222.009  1.00121.51           N  
ATOM   2926  CA  LEU A 201     155.140 144.457 221.030  1.00121.51           C  
ATOM   2927  C   LEU A 201     156.217 145.406 221.523  1.00121.51           C  
ATOM   2928  O   LEU A 201     156.082 145.998 222.595  1.00121.51           O  
ATOM   2929  CB  LEU A 201     153.860 145.232 220.773  1.00121.51           C  
ATOM   2930  CG  LEU A 201     154.129 146.320 219.753  1.00121.51           C  
ATOM   2931  CD1 LEU A 201     154.517 145.683 218.441  1.00121.51           C  
ATOM   2932  CD2 LEU A 201     152.910 147.172 219.602  1.00121.51           C  
ATOM   2933  N   VAL A 202     157.271 145.560 220.739  1.00115.50           N  
ATOM   2934  CA  VAL A 202     158.364 146.462 221.051  1.00115.50           C  
ATOM   2935  C   VAL A 202     158.391 147.523 219.970  1.00115.50           C  
ATOM   2936  O   VAL A 202     158.735 147.230 218.822  1.00115.50           O  
ATOM   2937  CB  VAL A 202     159.705 145.729 221.126  1.00115.50           C  
ATOM   2938  CG1 VAL A 202     160.832 146.719 221.316  1.00115.50           C  
ATOM   2939  CG2 VAL A 202     159.681 144.736 222.258  1.00115.50           C  
ATOM   2940  N   ILE A 203     158.031 148.746 220.329  1.00110.85           N  
ATOM   2941  CA  ILE A 203     158.068 149.877 219.416  1.00110.85           C  
ATOM   2942  C   ILE A 203     159.310 150.692 219.722  1.00110.85           C  
ATOM   2943  O   ILE A 203     159.608 150.964 220.888  1.00110.85           O  
ATOM   2944  CB  ILE A 203     156.808 150.740 219.549  1.00110.85           C  
ATOM   2945  CG1 ILE A 203     155.578 149.903 219.276  1.00110.85           C  
ATOM   2946  CG2 ILE A 203     156.825 151.887 218.567  1.00110.85           C  
ATOM   2947  CD1 ILE A 203     154.317 150.638 219.569  1.00110.85           C  
ATOM   2948  N   GLU A 204     160.045 151.062 218.690  1.00118.89           N  
ATOM   2949  CA  GLU A 204     161.173 151.970 218.824  1.00118.89           C  
ATOM   2950  C   GLU A 204     160.853 153.211 218.015  1.00118.89           C  
ATOM   2951  O   GLU A 204     160.986 153.212 216.789  1.00118.89           O  
ATOM   2952  CB  GLU A 204     162.458 151.320 218.345  1.00118.89           C  
ATOM   2953  CG  GLU A 204     163.647 152.232 218.442  1.00118.89           C  
ATOM   2954  CD  GLU A 204     164.931 151.549 218.047  1.00118.89           C  
ATOM   2955  OE1 GLU A 204     164.883 150.348 217.701  1.00118.89           O  
ATOM   2956  OE2 GLU A 204     165.989 152.212 218.084  1.00118.89           O  
ATOM   2957  N   MET A 205     160.413 154.257 218.692  1.00113.63           N  
ATOM   2958  CA  MET A 205     160.185 155.533 218.044  1.00113.63           C  
ATOM   2959  C   MET A 205     161.401 156.425 218.219  1.00113.63           C  
ATOM   2960  O   MET A 205     162.182 156.256 219.154  1.00113.63           O  
ATOM   2961  CB  MET A 205     158.954 156.221 218.605  1.00113.63           C  
ATOM   2962  CG  MET A 205     159.042 156.531 220.058  1.00113.63           C  
ATOM   2963  SD  MET A 205     157.543 157.365 220.571  1.00113.63           S  
ATOM   2964  CE  MET A 205     156.375 156.033 220.361  1.00113.63           C  
ATOM   2965  N   GLU A 206     161.572 157.356 217.288  1.00115.56           N  
ATOM   2966  CA  GLU A 206     162.692 158.284 217.306  1.00115.56           C  
ATOM   2967  C   GLU A 206     162.132 159.689 217.209  1.00115.56           C  
ATOM   2968  O   GLU A 206     161.376 159.990 216.282  1.00115.56           O  
ATOM   2969  CB  GLU A 206     163.655 158.023 216.154  1.00115.56           C  
ATOM   2970  CG  GLU A 206     164.958 158.761 216.243  1.00115.56           C  
ATOM   2971  CD  GLU A 206     165.880 158.158 217.275  1.00115.56           C  
ATOM   2972  OE1 GLU A 206     165.793 156.936 217.499  1.00115.56           O  
ATOM   2973  OE2 GLU A 206     166.683 158.898 217.875  1.00115.56           O  
ATOM   2974  N   THR A 207     162.488 160.542 218.158  1.00111.73           N  
ATOM   2975  CA  THR A 207     161.805 161.813 218.309  1.00111.73           C  
ATOM   2976  C   THR A 207     162.840 162.914 218.460  1.00111.73           C  
ATOM   2977  O   THR A 207     163.913 162.687 219.022  1.00111.73           O  
ATOM   2978  CB  THR A 207     160.866 161.754 219.524  1.00111.73           C  
ATOM   2979  OG1 THR A 207     160.034 160.594 219.411  1.00111.73           O  
ATOM   2980  CG2 THR A 207     159.955 162.972 219.606  1.00111.73           C  
ATOM   2981  N   ASN A 208     162.530 164.095 217.922  1.00109.56           N  
ATOM   2982  CA  ASN A 208     163.344 165.273 218.180  1.00109.56           C  
ATOM   2983  C   ASN A 208     163.357 165.659 219.649  1.00109.56           C  
ATOM   2984  O   ASN A 208     164.337 166.244 220.115  1.00109.56           O  
ATOM   2985  CB  ASN A 208     162.844 166.436 217.331  1.00109.56           C  
ATOM   2986  CG  ASN A 208     161.367 166.702 217.511  1.00109.56           C  
ATOM   2987  OD1 ASN A 208     160.698 166.091 218.341  1.00109.56           O  
ATOM   2988  ND2 ASN A 208     160.843 167.617 216.710  1.00109.56           N  
ATOM   2989  N   GLY A 209     162.279 165.379 220.372  1.00113.67           N  
ATOM   2990  CA  GLY A 209     162.301 165.498 221.812  1.00113.67           C  
ATOM   2991  C   GLY A 209     161.102 166.189 222.415  1.00113.67           C  
ATOM   2992  O   GLY A 209     160.999 166.293 223.639  1.00113.67           O  
ATOM   2993  N   THR A 210     160.181 166.651 221.583  1.00117.69           N  
ATOM   2994  CA  THR A 210     159.114 167.511 222.064  1.00117.69           C  
ATOM   2995  C   THR A 210     157.822 166.776 222.354  1.00117.69           C  
ATOM   2996  O   THR A 210     156.825 167.425 222.672  1.00117.69           O  
ATOM   2997  CB  THR A 210     158.847 168.628 221.062  1.00117.69           C  
ATOM   2998  OG1 THR A 210     158.478 168.057 219.810  1.00117.69           O  
ATOM   2999  CG2 THR A 210     160.089 169.443 220.881  1.00117.69           C  
ATOM   3000  N   ILE A 211     157.797 165.455 222.238  1.00117.13           N  
ATOM   3001  CA  ILE A 211     156.598 164.679 222.520  1.00117.13           C  
ATOM   3002  C   ILE A 211     156.962 163.516 223.422  1.00117.13           C  
ATOM   3003  O   ILE A 211     157.855 162.729 223.096  1.00117.13           O  
ATOM   3004  CB  ILE A 211     155.918 164.171 221.239  1.00117.13           C  
ATOM   3005  CG1 ILE A 211     155.322 165.337 220.463  1.00117.13           C  
ATOM   3006  CG2 ILE A 211     154.812 163.223 221.571  1.00117.13           C  
ATOM   3007  CD1 ILE A 211     154.220 166.075 221.192  1.00117.13           C  
ATOM   3008  N   ASP A 212     156.275 163.409 224.548  1.00118.33           N  
ATOM   3009  CA  ASP A 212     156.467 162.265 225.415  1.00118.33           C  
ATOM   3010  C   ASP A 212     155.863 161.022 224.775  1.00118.33           C  
ATOM   3011  O   ASP A 212     154.821 161.107 224.120  1.00118.33           O  
ATOM   3012  CB  ASP A 212     155.838 162.523 226.772  1.00118.33           C  
ATOM   3013  CG  ASP A 212     156.580 163.579 227.548  1.00118.33           C  
ATOM   3014  OD1 ASP A 212     157.813 163.680 227.376  1.00118.33           O  
ATOM   3015  OD2 ASP A 212     155.932 164.323 228.312  1.00118.33           O  
ATOM   3016  N   PRO A 213     156.497 159.863 224.942  1.00115.02           N  
ATOM   3017  CA  PRO A 213     156.071 158.679 224.192  1.00115.02           C  
ATOM   3018  C   PRO A 213     154.733 158.134 224.623  1.00115.02           C  
ATOM   3019  O   PRO A 213     153.994 157.611 223.778  1.00115.02           O  
ATOM   3020  CB  PRO A 213     157.193 157.674 224.473  1.00115.02           C  
ATOM   3021  CG  PRO A 213     158.347 158.503 224.866  1.00115.02           C  
ATOM   3022  CD  PRO A 213     157.779 159.645 225.618  1.00115.02           C  
ATOM   3023  N   GLU A 214     154.405 158.229 225.909  1.00121.62           N  
ATOM   3024  CA  GLU A 214     153.098 157.779 226.363  1.00121.62           C  
ATOM   3025  C   GLU A 214     151.996 158.636 225.765  1.00121.62           C  
ATOM   3026  O   GLU A 214     150.983 158.116 225.275  1.00121.62           O  
ATOM   3027  CB  GLU A 214     153.046 157.812 227.883  1.00121.62           C  
ATOM   3028  CG  GLU A 214     151.749 157.319 228.452  1.00121.62           C  
ATOM   3029  CD  GLU A 214     151.785 157.251 229.956  1.00121.62           C  
ATOM   3030  OE1 GLU A 214     152.834 157.595 230.535  1.00121.62           O  
ATOM   3031  OE2 GLU A 214     150.770 156.852 230.561  1.00121.62           O  
ATOM   3032  N   GLU A 215     152.215 159.949 225.741  1.00127.28           N  
ATOM   3033  CA  GLU A 215     151.305 160.847 225.049  1.00127.28           C  
ATOM   3034  C   GLU A 215     151.318 160.602 223.549  1.00127.28           C  
ATOM   3035  O   GLU A 215     150.290 160.783 222.887  1.00127.28           O  
ATOM   3036  CB  GLU A 215     151.681 162.294 225.366  1.00127.28           C  
ATOM   3037  CG  GLU A 215     150.782 163.357 224.752  1.00127.28           C  
ATOM   3038  CD  GLU A 215     149.364 163.330 225.292  1.00127.28           C  
ATOM   3039  OE1 GLU A 215     149.161 162.903 226.449  1.00127.28           O  
ATOM   3040  OE2 GLU A 215     148.445 163.746 224.559  1.00127.28           O  
ATOM   3041  N   ALA A 216     152.458 160.164 223.009  1.00120.15           N  
ATOM   3042  CA  ALA A 216     152.574 159.942 221.573  1.00120.15           C  
ATOM   3043  C   ALA A 216     151.684 158.798 221.132  1.00120.15           C  
ATOM   3044  O   ALA A 216     150.760 158.982 220.328  1.00120.15           O  
ATOM   3045  CB  ALA A 216     154.025 159.653 221.196  1.00120.15           C  
ATOM   3046  N   ILE A 217     151.920 157.614 221.697  1.00116.05           N  
ATOM   3047  CA  ILE A 217     151.138 156.457 221.318  1.00116.05           C  
ATOM   3048  C   ILE A 217     149.694 156.600 221.776  1.00116.05           C  
ATOM   3049  O   ILE A 217     148.781 156.066 221.128  1.00116.05           O  
ATOM   3050  CB  ILE A 217     151.832 155.196 221.863  1.00116.05           C  
ATOM   3051  CG1 ILE A 217     151.242 153.948 221.225  1.00116.05           C  
ATOM   3052  CG2 ILE A 217     151.780 155.141 223.371  1.00116.05           C  
ATOM   3053  CD1 ILE A 217     151.515 153.878 219.770  1.00116.05           C  
ATOM   3054  N   ARG A 218     149.449 157.399 222.814  1.00121.17           N  
ATOM   3055  CA  ARG A 218     148.078 157.590 223.248  1.00121.17           C  
ATOM   3056  C   ARG A 218     147.313 158.487 222.284  1.00121.17           C  
ATOM   3057  O   ARG A 218     146.148 158.212 221.976  1.00121.17           O  
ATOM   3058  CB  ARG A 218     148.059 158.147 224.663  1.00121.17           C  
ATOM   3059  CG  ARG A 218     146.693 158.119 225.290  1.00121.17           C  
ATOM   3060  CD  ARG A 218     146.779 158.469 226.750  1.00121.17           C  
ATOM   3061  NE  ARG A 218     147.597 157.497 227.467  1.00121.17           N  
ATOM   3062  CZ  ARG A 218     147.158 156.326 227.913  1.00121.17           C  
ATOM   3063  NH1 ARG A 218     145.899 155.954 227.724  1.00121.17           N  
ATOM   3064  NH2 ARG A 218     147.988 155.521 228.555  1.00121.17           N  
ATOM   3065  N   ARG A 219     147.949 159.544 221.774  1.00121.94           N  
ATOM   3066  CA  ARG A 219     147.284 160.353 220.757  1.00121.94           C  
ATOM   3067  C   ARG A 219     147.123 159.596 219.455  1.00121.94           C  
ATOM   3068  O   ARG A 219     146.130 159.800 218.743  1.00121.94           O  
ATOM   3069  CB  ARG A 219     148.035 161.656 220.504  1.00121.94           C  
ATOM   3070  CG  ARG A 219     147.706 162.743 221.492  1.00121.94           C  
ATOM   3071  CD  ARG A 219     148.545 163.973 221.262  1.00121.94           C  
ATOM   3072  NE  ARG A 219     148.213 165.020 222.221  1.00121.94           N  
ATOM   3073  CZ  ARG A 219     148.964 166.093 222.450  1.00121.94           C  
ATOM   3074  NH1 ARG A 219     150.119 166.241 221.820  1.00121.94           N  
ATOM   3075  NH2 ARG A 219     148.579 166.999 223.340  1.00121.94           N  
ATOM   3076  N   ALA A 220     148.070 158.711 219.143  1.00122.22           N  
ATOM   3077  CA  ALA A 220     147.963 157.928 217.920  1.00122.22           C  
ATOM   3078  C   ALA A 220     146.768 156.991 217.976  1.00122.22           C  
ATOM   3079  O   ALA A 220     145.897 157.025 217.094  1.00122.22           O  
ATOM   3080  CB  ALA A 220     149.247 157.143 217.684  1.00122.22           C  
ATOM   3081  N   ALA A 221     146.678 156.189 219.037  1.00122.63           N  
ATOM   3082  CA  ALA A 221     145.571 155.249 219.129  1.00122.63           C  
ATOM   3083  C   ALA A 221     144.255 155.959 219.380  1.00122.63           C  
ATOM   3084  O   ALA A 221     143.192 155.421 219.050  1.00122.63           O  
ATOM   3085  CB  ALA A 221     145.835 154.227 220.222  1.00122.63           C  
ATOM   3086  N   THR A 222     144.312 157.163 219.945  1.00122.36           N  
ATOM   3087  CA  THR A 222     143.129 158.005 220.019  1.00122.36           C  
ATOM   3088  C   THR A 222     142.622 158.344 218.629  1.00122.36           C  
ATOM   3089  O   THR A 222     141.420 158.234 218.355  1.00122.36           O  
ATOM   3090  CB  THR A 222     143.460 159.276 220.789  1.00122.36           C  
ATOM   3091  OG1 THR A 222     143.923 158.930 222.096  1.00122.36           O  
ATOM   3092  CG2 THR A 222     142.251 160.156 220.910  1.00122.36           C  
ATOM   3093  N   ILE A 223     143.534 158.702 217.729  1.00121.48           N  
ATOM   3094  CA  ILE A 223     143.131 159.109 216.388  1.00121.48           C  
ATOM   3095  C   ILE A 223     142.605 157.923 215.595  1.00121.48           C  
ATOM   3096  O   ILE A 223     141.557 158.014 214.942  1.00121.48           O  
ATOM   3097  CB  ILE A 223     144.304 159.803 215.684  1.00121.48           C  
ATOM   3098  CG1 ILE A 223     144.505 161.178 216.304  1.00121.48           C  
ATOM   3099  CG2 ILE A 223     144.071 159.911 214.200  1.00121.48           C  
ATOM   3100  CD1 ILE A 223     145.804 161.802 215.951  1.00121.48           C  
ATOM   3101  N   LEU A 224     143.301 156.788 215.660  1.00123.22           N  
ATOM   3102  CA  LEU A 224     142.835 155.625 214.913  1.00123.22           C  
ATOM   3103  C   LEU A 224     141.535 155.082 215.488  1.00123.22           C  
ATOM   3104  O   LEU A 224     140.686 154.579 214.738  1.00123.22           O  
ATOM   3105  CB  LEU A 224     143.920 154.552 214.886  1.00123.22           C  
ATOM   3106  CG  LEU A 224     143.688 153.342 213.986  1.00123.22           C  
ATOM   3107  CD1 LEU A 224     144.982 152.953 213.354  1.00123.22           C  
ATOM   3108  CD2 LEU A 224     143.177 152.154 214.758  1.00123.22           C  
ATOM   3109  N   ALA A 225     141.346 155.214 216.798  1.00131.76           N  
ATOM   3110  CA  ALA A 225     140.061 154.852 217.369  1.00131.76           C  
ATOM   3111  C   ALA A 225     138.975 155.819 216.937  1.00131.76           C  
ATOM   3112  O   ALA A 225     137.812 155.424 216.836  1.00131.76           O  
ATOM   3113  CB  ALA A 225     140.151 154.807 218.889  1.00131.76           C  
ATOM   3114  N   GLU A 226     139.329 157.077 216.671  1.00138.54           N  
ATOM   3115  CA  GLU A 226     138.348 158.002 216.116  1.00138.54           C  
ATOM   3116  C   GLU A 226     137.979 157.610 214.693  1.00138.54           C  
ATOM   3117  O   GLU A 226     136.817 157.736 214.275  1.00138.54           O  
ATOM   3118  CB  GLU A 226     138.893 159.426 216.166  1.00138.54           C  
ATOM   3119  CG  GLU A 226     137.951 160.490 215.639  1.00138.54           C  
ATOM   3120  CD  GLU A 226     138.531 161.888 215.762  1.00138.54           C  
ATOM   3121  OE1 GLU A 226     139.658 162.022 216.283  1.00138.54           O  
ATOM   3122  OE2 GLU A 226     137.867 162.852 215.327  1.00138.54           O  
ATOM   3123  N   GLN A 227     138.943 157.098 213.943  1.00136.50           N  
ATOM   3124  CA  GLN A 227     138.623 156.742 212.574  1.00136.50           C  
ATOM   3125  C   GLN A 227     137.859 155.432 212.480  1.00136.50           C  
ATOM   3126  O   GLN A 227     137.089 155.247 211.534  1.00136.50           O  
ATOM   3127  CB  GLN A 227     139.892 156.710 211.736  1.00136.50           C  
ATOM   3128  CG  GLN A 227     140.530 158.074 211.650  1.00136.50           C  
ATOM   3129  CD  GLN A 227     139.599 159.096 211.028  1.00136.50           C  
ATOM   3130  OE1 GLN A 227     138.883 158.803 210.076  1.00136.50           O  
ATOM   3131  NE2 GLN A 227     139.595 160.303 211.576  1.00136.50           N  
ATOM   3132  N   LEU A 228     138.027 154.519 213.435  1.00133.92           N  
ATOM   3133  CA  LEU A 228     137.083 153.409 213.482  1.00133.92           C  
ATOM   3134  C   LEU A 228     135.748 153.853 214.037  1.00133.92           C  
ATOM   3135  O   LEU A 228     134.702 153.333 213.636  1.00133.92           O  
ATOM   3136  CB  LEU A 228     137.614 152.257 214.314  1.00133.92           C  
ATOM   3137  CG  LEU A 228     138.385 151.219 213.520  1.00133.92           C  
ATOM   3138  CD1 LEU A 228     139.776 151.682 213.244  1.00133.92           C  
ATOM   3139  CD2 LEU A 228     138.383 149.905 214.262  1.00133.92           C  
ATOM   3140  N   GLU A 229     135.765 154.846 214.918  1.00149.72           N  
ATOM   3141  CA  GLU A 229     134.584 155.475 215.491  1.00149.72           C  
ATOM   3142  C   GLU A 229     133.732 156.165 214.433  1.00149.72           C  
ATOM   3143  O   GLU A 229     132.549 156.425 214.679  1.00149.72           O  
ATOM   3144  CB  GLU A 229     135.039 156.461 216.580  1.00149.72           C  
ATOM   3145  CG  GLU A 229     133.989 157.198 217.390  1.00149.72           C  
ATOM   3146  CD  GLU A 229     134.608 158.224 218.310  1.00149.72           C  
ATOM   3147  OE1 GLU A 229     135.851 158.318 218.337  1.00149.72           O  
ATOM   3148  OE2 GLU A 229     133.855 158.950 218.991  1.00149.72           O  
ATOM   3149  N   ALA A 230     134.294 156.410 213.245  1.00142.31           N  
ATOM   3150  CA  ALA A 230     133.526 156.921 212.111  1.00142.31           C  
ATOM   3151  C   ALA A 230     132.340 156.037 211.728  1.00142.31           C  
ATOM   3152  O   ALA A 230     131.391 156.530 211.112  1.00142.31           O  
ATOM   3153  CB  ALA A 230     134.442 157.092 210.901  1.00142.31           C  
ATOM   3154  N   PHE A 231     132.357 154.747 212.065  1.00134.79           N  
ATOM   3155  CA  PHE A 231     131.199 153.926 211.732  1.00134.79           C  
ATOM   3156  C   PHE A 231     130.813 152.925 212.812  1.00134.79           C  
ATOM   3157  O   PHE A 231     129.935 152.087 212.567  1.00134.79           O  
ATOM   3158  CB  PHE A 231     131.423 153.192 210.415  1.00134.79           C  
ATOM   3159  CG  PHE A 231     132.473 152.141 210.477  1.00134.79           C  
ATOM   3160  CD1 PHE A 231     133.806 152.473 210.355  1.00134.79           C  
ATOM   3161  CD2 PHE A 231     132.125 150.812 210.586  1.00134.79           C  
ATOM   3162  CE1 PHE A 231     134.765 151.514 210.393  1.00134.79           C  
ATOM   3163  CE2 PHE A 231     133.077 149.853 210.623  1.00134.79           C  
ATOM   3164  CZ  PHE A 231     134.402 150.200 210.520  1.00134.79           C  
ATOM   3165  N   VAL A 232     131.442 152.959 213.979  1.00152.41           N  
ATOM   3166  CA  VAL A 232     130.954 152.213 215.126  1.00152.41           C  
ATOM   3167  C   VAL A 232     130.928 153.181 216.303  1.00152.41           C  
ATOM   3168  O   VAL A 232     131.661 154.171 216.341  1.00152.41           O  
ATOM   3169  CB  VAL A 232     131.808 150.957 215.413  1.00152.41           C  
ATOM   3170  CG1 VAL A 232     133.136 151.313 216.056  1.00152.41           C  
ATOM   3171  CG2 VAL A 232     131.041 149.929 216.223  1.00152.41           C  
ATOM   3172  N   ASP A 233     130.040 152.918 217.246  1.00160.41           N  
ATOM   3173  CA  ASP A 233     129.811 153.835 218.351  1.00160.41           C  
ATOM   3174  C   ASP A 233     130.912 153.631 219.396  1.00160.41           C  
ATOM   3175  O   ASP A 233     131.740 152.727 219.273  1.00160.41           O  
ATOM   3176  CB  ASP A 233     128.392 153.618 218.886  1.00160.41           C  
ATOM   3177  CG  ASP A 233     127.915 154.748 219.777  1.00160.41           C  
ATOM   3178  OD1 ASP A 233     128.703 155.684 220.031  1.00160.41           O  
ATOM   3179  OD2 ASP A 233     126.748 154.700 220.222  1.00160.41           O  
ATOM   3180  N   LEU A 234     130.940 154.466 220.431  1.00156.72           N  
ATOM   3181  CA  LEU A 234     131.927 154.372 221.495  1.00156.72           C  
ATOM   3182  C   LEU A 234     131.477 153.369 222.542  1.00156.72           C  
ATOM   3183  O   LEU A 234     130.288 153.292 222.870  1.00156.72           O  
ATOM   3184  CB  LEU A 234     132.174 155.727 222.158  1.00156.72           C  
ATOM   3185  CG  LEU A 234     133.012 156.723 221.368  1.00156.72           C  
ATOM   3186  CD1 LEU A 234     133.095 158.035 222.124  1.00156.72           C  
ATOM   3187  CD2 LEU A 234     134.393 156.141 221.141  1.00156.72           C  
ATOM   3188  N   GLU A 235     132.435 152.603 223.054  1.00148.83           N  
ATOM   3189  CA  GLU A 235     132.208 151.677 224.151  1.00148.83           C  
ATOM   3190  C   GLU A 235     133.304 151.826 225.198  1.00148.83           C  
ATOM   3191  O   GLU A 235     134.477 151.980 224.861  1.00148.83           O  
ATOM   3192  CB  GLU A 235     132.157 150.241 223.638  1.00148.83           C  
ATOM   3193  CG  GLU A 235     130.945 149.943 222.783  1.00148.83           C  
ATOM   3194  CD  GLU A 235     130.945 148.536 222.255  1.00148.83           C  
ATOM   3195  OE1 GLU A 235     131.953 147.831 222.455  1.00148.83           O  
ATOM   3196  OE2 GLU A 235     129.937 148.139 221.638  1.00148.83           O  
TER    3197      GLU A 235                                                      
ATOM   3198  N   VAL B   5     144.382 171.336 214.422  1.00104.40           N  
ATOM   3199  CA  VAL B   5     145.470 170.638 215.091  1.00104.40           C  
ATOM   3200  C   VAL B   5     145.055 169.198 215.387  1.00104.40           C  
ATOM   3201  O   VAL B   5     145.862 168.275 215.302  1.00104.40           O  
ATOM   3202  CB  VAL B   5     145.920 171.416 216.364  1.00104.40           C  
ATOM   3203  CG1 VAL B   5     144.763 171.666 217.319  1.00104.40           C  
ATOM   3204  CG2 VAL B   5     147.053 170.694 217.078  1.00104.40           C  
ATOM   3205  N   THR B   6     143.773 168.999 215.672  1.00103.82           N  
ATOM   3206  CA  THR B   6     143.237 167.684 215.965  1.00103.82           C  
ATOM   3207  C   THR B   6     141.997 167.399 215.130  1.00103.82           C  
ATOM   3208  O   THR B   6     141.639 166.228 214.949  1.00103.82           O  
ATOM   3209  CB  THR B   6     142.930 167.578 217.470  1.00103.82           C  
ATOM   3210  OG1 THR B   6     144.034 168.117 218.201  1.00103.82           O  
ATOM   3211  CG2 THR B   6     142.801 166.135 217.917  1.00103.82           C  
ATOM   3212  N   GLU B   7     141.381 168.436 214.565  1.00106.82           N  
ATOM   3213  CA  GLU B   7     140.183 168.306 213.746  1.00106.82           C  
ATOM   3214  C   GLU B   7     140.483 167.514 212.478  1.00106.82           C  
ATOM   3215  O   GLU B   7     141.377 167.874 211.708  1.00106.82           O  
ATOM   3216  CB  GLU B   7     139.662 169.700 213.405  1.00106.82           C  
ATOM   3217  CG  GLU B   7     138.365 169.745 212.620  1.00106.82           C  
ATOM   3218  CD  GLU B   7     137.884 171.168 212.390  1.00106.82           C  
ATOM   3219  OE1 GLU B   7     138.579 172.109 212.830  1.00106.82           O  
ATOM   3220  OE2 GLU B   7     136.814 171.348 211.770  1.00106.82           O  
ATOM   3221  N   PHE B   8     139.745 166.429 212.273  1.00 92.33           N  
ATOM   3222  CA  PHE B   8     140.002 165.500 211.188  1.00 92.33           C  
ATOM   3223  C   PHE B   8     138.764 165.276 210.346  1.00 92.33           C  
ATOM   3224  O   PHE B   8     137.638 165.265 210.845  1.00 92.33           O  
ATOM   3225  CB  PHE B   8     140.506 164.175 211.718  1.00 92.33           C  
ATOM   3226  CG  PHE B   8     141.961 164.168 211.968  1.00 92.33           C  
ATOM   3227  CD1 PHE B   8     142.783 165.003 211.248  1.00 92.33           C  
ATOM   3228  CD2 PHE B   8     142.508 163.375 212.947  1.00 92.33           C  
ATOM   3229  CE1 PHE B   8     144.117 165.014 211.463  1.00 92.33           C  
ATOM   3230  CE2 PHE B   8     143.856 163.393 213.174  1.00 92.33           C  
ATOM   3231  CZ  PHE B   8     144.659 164.220 212.429  1.00 92.33           C  
ATOM   3232  N   LEU B   9     138.999 165.078 209.058  1.00 86.55           N  
ATOM   3233  CA  LEU B   9     137.938 164.889 208.080  1.00 86.55           C  
ATOM   3234  C   LEU B   9     137.369 163.499 208.294  1.00 86.55           C  
ATOM   3235  O   LEU B   9     137.782 162.528 207.666  1.00 86.55           O  
ATOM   3236  CB  LEU B   9     138.493 165.078 206.680  1.00 86.55           C  
ATOM   3237  CG  LEU B   9     139.008 166.510 206.560  1.00 86.55           C  
ATOM   3238  CD1 LEU B   9     139.841 166.731 205.315  1.00 86.55           C  
ATOM   3239  CD2 LEU B   9     137.833 167.469 206.589  1.00 86.55           C  
ATOM   3240  N   LYS B  10     136.419 163.405 209.206  1.00 82.59           N  
ATOM   3241  CA  LYS B  10     135.868 162.115 209.572  1.00 82.59           C  
ATOM   3242  C   LYS B  10     134.925 161.618 208.489  1.00 82.59           C  
ATOM   3243  O   LYS B  10     134.017 162.346 208.079  1.00 82.59           O  
ATOM   3244  CB  LYS B  10     135.134 162.205 210.898  1.00 82.59           C  
ATOM   3245  CG  LYS B  10     136.034 162.525 212.061  1.00 82.59           C  
ATOM   3246  CD  LYS B  10     135.244 162.522 213.341  1.00 82.59           C  
ATOM   3247  CE  LYS B  10     134.307 163.706 213.388  1.00 82.59           C  
ATOM   3248  NZ  LYS B  10     135.060 164.985 213.448  1.00 82.59           N  
ATOM   3249  N   PRO B  11     135.098 160.402 208.011  1.00 86.52           N  
ATOM   3250  CA  PRO B  11     134.237 159.884 206.954  1.00 86.52           C  
ATOM   3251  C   PRO B  11     132.984 159.269 207.553  1.00 86.52           C  
ATOM   3252  O   PRO B  11     132.873 159.063 208.760  1.00 86.52           O  
ATOM   3253  CB  PRO B  11     135.101 158.795 206.325  1.00 86.52           C  
ATOM   3254  CG  PRO B  11     135.853 158.267 207.495  1.00 86.52           C  
ATOM   3255  CD  PRO B  11     136.144 159.441 208.380  1.00 86.52           C  
ATOM   3256  N   ARG B  12     132.037 158.985 206.675  1.00100.21           N  
ATOM   3257  CA  ARG B  12     131.040 157.966 206.936  1.00100.21           C  
ATOM   3258  C   ARG B  12     130.698 157.327 205.605  1.00100.21           C  
ATOM   3259  O   ARG B  12     130.931 157.911 204.544  1.00100.21           O  
ATOM   3260  CB  ARG B  12     129.793 158.512 207.641  1.00100.21           C  
ATOM   3261  CG  ARG B  12     128.971 159.506 206.866  1.00100.21           C  
ATOM   3262  CD  ARG B  12     127.786 159.913 207.720  1.00100.21           C  
ATOM   3263  NE  ARG B  12     126.889 160.844 207.046  1.00100.21           N  
ATOM   3264  CZ  ARG B  12     126.988 162.166 207.132  1.00100.21           C  
ATOM   3265  NH1 ARG B  12     127.940 162.710 207.876  1.00100.21           N  
ATOM   3266  NH2 ARG B  12     126.128 162.942 206.487  1.00100.21           N  
ATOM   3267  N   LEU B  13     130.172 156.107 205.678  1.00 98.09           N  
ATOM   3268  CA  LEU B  13     129.980 155.292 204.489  1.00 98.09           C  
ATOM   3269  C   LEU B  13     128.920 155.904 203.593  1.00 98.09           C  
ATOM   3270  O   LEU B  13     127.861 156.329 204.059  1.00 98.09           O  
ATOM   3271  CB  LEU B  13     129.633 153.865 204.900  1.00 98.09           C  
ATOM   3272  CG  LEU B  13     128.498 153.645 205.898  1.00 98.09           C  
ATOM   3273  CD1 LEU B  13     127.146 153.366 205.240  1.00 98.09           C  
ATOM   3274  CD2 LEU B  13     128.878 152.542 206.855  1.00 98.09           C  
ATOM   3275  N   VAL B  14     129.250 156.032 202.315  1.00106.59           N  
ATOM   3276  CA  VAL B  14     128.373 156.764 201.421  1.00106.59           C  
ATOM   3277  C   VAL B  14     127.398 155.820 200.722  1.00106.59           C  
ATOM   3278  O   VAL B  14     126.309 156.249 200.328  1.00106.59           O  
ATOM   3279  CB  VAL B  14     129.194 157.606 200.425  1.00106.59           C  
ATOM   3280  CG1 VAL B  14     129.856 156.757 199.357  1.00106.59           C  
ATOM   3281  CG2 VAL B  14     128.350 158.720 199.831  1.00106.59           C  
ATOM   3282  N   ASP B  15     127.743 154.535 200.610  1.00102.50           N  
ATOM   3283  CA  ASP B  15     126.796 153.509 200.198  1.00102.50           C  
ATOM   3284  C   ASP B  15     127.303 152.139 200.615  1.00102.50           C  
ATOM   3285  O   ASP B  15     128.500 151.926 200.817  1.00102.50           O  
ATOM   3286  CB  ASP B  15     126.522 153.527 198.687  1.00102.50           C  
ATOM   3287  CG  ASP B  15     127.775 153.444 197.859  1.00102.50           C  
ATOM   3288  OD1 ASP B  15     128.886 153.538 198.415  1.00102.50           O  
ATOM   3289  OD2 ASP B  15     127.641 153.276 196.633  1.00102.50           O  
ATOM   3290  N   ILE B  16     126.362 151.222 200.744  1.00 98.04           N  
ATOM   3291  CA  ILE B  16     126.646 149.799 200.805  1.00 98.04           C  
ATOM   3292  C   ILE B  16     126.009 149.225 199.547  1.00 98.04           C  
ATOM   3293  O   ILE B  16     124.832 148.853 199.519  1.00 98.04           O  
ATOM   3294  CB  ILE B  16     126.111 149.150 202.081  1.00 98.04           C  
ATOM   3295  CG1 ILE B  16     126.821 149.747 203.291  1.00 98.04           C  
ATOM   3296  CG2 ILE B  16     126.356 147.661 202.087  1.00 98.04           C  
ATOM   3297  CD1 ILE B  16     126.225 149.339 204.614  1.00 98.04           C  
ATOM   3298  N   GLU B  17     126.784 149.203 198.471  1.00105.36           N  
ATOM   3299  CA  GLU B  17     126.325 148.693 197.192  1.00105.36           C  
ATOM   3300  C   GLU B  17     126.669 147.215 197.132  1.00105.36           C  
ATOM   3301  O   GLU B  17     127.729 146.802 197.612  1.00105.36           O  
ATOM   3302  CB  GLU B  17     126.982 149.463 196.049  1.00105.36           C  
ATOM   3303  CG  GLU B  17     126.313 149.288 194.702  1.00105.36           C  
ATOM   3304  CD  GLU B  17     126.826 148.090 193.942  1.00105.36           C  
ATOM   3305  OE1 GLU B  17     127.993 147.710 194.154  1.00105.36           O  
ATOM   3306  OE2 GLU B  17     126.061 147.530 193.132  1.00105.36           O  
ATOM   3307  N   GLN B  18     125.784 146.417 196.551  1.00 98.39           N  
ATOM   3308  CA  GLN B  18     125.900 144.990 196.774  1.00 98.39           C  
ATOM   3309  C   GLN B  18     125.399 144.157 195.607  1.00 98.39           C  
ATOM   3310  O   GLN B  18     124.432 144.503 194.926  1.00 98.39           O  
ATOM   3311  CB  GLN B  18     125.160 144.606 198.060  1.00 98.39           C  
ATOM   3312  CG  GLN B  18     123.683 144.918 198.057  1.00 98.39           C  
ATOM   3313  CD  GLN B  18     123.021 144.600 199.377  1.00 98.39           C  
ATOM   3314  OE1 GLN B  18     123.666 144.137 200.314  1.00 98.39           O  
ATOM   3315  NE2 GLN B  18     121.722 144.838 199.455  1.00 98.39           N  
ATOM   3316  N   VAL B  19     126.123 143.071 195.370  1.00 95.09           N  
ATOM   3317  CA  VAL B  19     125.662 141.854 194.717  1.00 95.09           C  
ATOM   3318  C   VAL B  19     125.028 141.035 195.845  1.00 95.09           C  
ATOM   3319  O   VAL B  19     124.948 141.516 196.979  1.00 95.09           O  
ATOM   3320  CB  VAL B  19     126.834 141.160 193.996  1.00 95.09           C  
ATOM   3321  CG1 VAL B  19     126.380 140.141 192.954  1.00 95.09           C  
ATOM   3322  CG2 VAL B  19     127.712 142.209 193.347  1.00 95.09           C  
ATOM   3323  N   SER B  20     124.489 139.854 195.541  1.00 98.74           N  
ATOM   3324  CA  SER B  20     123.705 139.020 196.450  1.00 98.74           C  
ATOM   3325  C   SER B  20     124.336 138.735 197.812  1.00 98.74           C  
ATOM   3326  O   SER B  20     125.540 138.917 198.008  1.00 98.74           O  
ATOM   3327  CB  SER B  20     123.408 137.689 195.774  1.00 98.74           C  
ATOM   3328  OG  SER B  20     124.608 136.965 195.584  1.00 98.74           O  
ATOM   3329  N   SER B  21     123.510 138.225 198.732  1.00115.08           N  
ATOM   3330  CA  SER B  21     123.674 138.401 200.175  1.00115.08           C  
ATOM   3331  C   SER B  21     124.954 137.821 200.769  1.00115.08           C  
ATOM   3332  O   SER B  21     125.239 138.087 201.940  1.00115.08           O  
ATOM   3333  CB  SER B  21     122.487 137.781 200.902  1.00115.08           C  
ATOM   3334  OG  SER B  21     122.675 137.867 202.299  1.00115.08           O  
ATOM   3335  N   THR B  22     125.716 137.026 200.032  1.00114.82           N  
ATOM   3336  CA  THR B  22     127.009 136.595 200.538  1.00114.82           C  
ATOM   3337  C   THR B  22     128.142 137.516 200.121  1.00114.82           C  
ATOM   3338  O   THR B  22     129.307 137.206 200.390  1.00114.82           O  
ATOM   3339  CB  THR B  22     127.321 135.177 200.079  1.00114.82           C  
ATOM   3340  OG1 THR B  22     128.538 134.742 200.697  1.00114.82           O  
ATOM   3341  CG2 THR B  22     127.470 135.140 198.571  1.00114.82           C  
ATOM   3342  N   HIS B  23     127.832 138.646 199.495  1.00104.67           N  
ATOM   3343  CA  HIS B  23     128.851 139.517 198.937  1.00104.67           C  
ATOM   3344  C   HIS B  23     128.332 140.946 198.903  1.00104.67           C  
ATOM   3345  O   HIS B  23     127.132 141.173 198.752  1.00104.67           O  
ATOM   3346  CB  HIS B  23     129.256 139.012 197.551  1.00104.67           C  
ATOM   3347  CG  HIS B  23     130.073 139.978 196.762  1.00104.67           C  
ATOM   3348  ND1 HIS B  23     131.273 140.479 197.210  1.00104.67           N  
ATOM   3349  CD2 HIS B  23     129.890 140.489 195.525  1.00104.67           C  
ATOM   3350  CE1 HIS B  23     131.778 141.285 196.295  1.00104.67           C  
ATOM   3351  NE2 HIS B  23     130.958 141.310 195.262  1.00104.67           N  
ATOM   3352  N   ALA B  24     129.239 141.905 199.089  1.00102.31           N  
ATOM   3353  CA  ALA B  24     128.911 143.321 198.964  1.00102.31           C  
ATOM   3354  C   ALA B  24     130.178 144.095 198.646  1.00102.31           C  
ATOM   3355  O   ALA B  24     131.256 143.523 198.476  1.00102.31           O  
ATOM   3356  CB  ALA B  24     128.264 143.880 200.229  1.00102.31           C  
ATOM   3357  N   LYS B  25     130.034 145.414 198.581  1.00 90.37           N  
ATOM   3358  CA  LYS B  25     131.132 146.306 198.228  1.00 90.37           C  
ATOM   3359  C   LYS B  25     130.895 147.624 198.944  1.00 90.37           C  
ATOM   3360  O   LYS B  25     129.961 148.353 198.607  1.00 90.37           O  
ATOM   3361  CB  LYS B  25     131.203 146.504 196.721  1.00 90.37           C  
ATOM   3362  CG  LYS B  25     132.371 147.310 196.227  1.00 90.37           C  
ATOM   3363  CD  LYS B  25     132.304 147.349 194.725  1.00 90.37           C  
ATOM   3364  CE  LYS B  25     133.383 148.189 194.122  1.00 90.37           C  
ATOM   3365  NZ  LYS B  25     133.217 148.193 192.653  1.00 90.37           N  
ATOM   3366  N   VAL B  26     131.730 147.925 199.929  1.00 91.12           N  
ATOM   3367  CA  VAL B  26     131.531 149.055 200.822  1.00 91.12           C  
ATOM   3368  C   VAL B  26     132.536 150.134 200.459  1.00 91.12           C  
ATOM   3369  O   VAL B  26     133.728 149.851 200.306  1.00 91.12           O  
ATOM   3370  CB  VAL B  26     131.695 148.628 202.286  1.00 91.12           C  
ATOM   3371  CG1 VAL B  26     131.453 149.793 203.213  1.00 91.12           C  
ATOM   3372  CG2 VAL B  26     130.775 147.478 202.592  1.00 91.12           C  
ATOM   3373  N   THR B  27     132.059 151.362 200.314  1.00 91.79           N  
ATOM   3374  CA  THR B  27     132.915 152.502 200.045  1.00 91.79           C  
ATOM   3375  C   THR B  27     132.937 153.441 201.238  1.00 91.79           C  
ATOM   3376  O   THR B  27     131.957 153.565 201.971  1.00 91.79           O  
ATOM   3377  CB  THR B  27     132.446 153.262 198.814  1.00 91.79           C  
ATOM   3378  OG1 THR B  27     131.103 153.700 199.028  1.00 91.79           O  
ATOM   3379  CG2 THR B  27     132.477 152.363 197.608  1.00 91.79           C  
ATOM   3380  N   LEU B  28     134.073 154.099 201.423  1.00 82.91           N  
ATOM   3381  CA  LEU B  28     134.262 155.073 202.483  1.00 82.91           C  
ATOM   3382  C   LEU B  28     134.918 156.305 201.895  1.00 82.91           C  
ATOM   3383  O   LEU B  28     135.811 156.194 201.051  1.00 82.91           O  
ATOM   3384  CB  LEU B  28     135.140 154.538 203.609  1.00 82.91           C  
ATOM   3385  CG  LEU B  28     134.535 153.423 204.440  1.00 82.91           C  
ATOM   3386  CD1 LEU B  28     135.548 152.885 205.406  1.00 82.91           C  
ATOM   3387  CD2 LEU B  28     133.375 153.981 205.192  1.00 82.91           C  
ATOM   3388  N   GLU B  29     134.475 157.471 202.354  1.00 90.95           N  
ATOM   3389  CA  GLU B  29     134.996 158.753 201.908  1.00 90.95           C  
ATOM   3390  C   GLU B  29     134.519 159.802 202.887  1.00 90.95           C  
ATOM   3391  O   GLU B  29     133.508 159.592 203.561  1.00 90.95           O  
ATOM   3392  CB  GLU B  29     134.510 159.090 200.490  1.00 90.95           C  
ATOM   3393  CG  GLU B  29     133.011 159.267 200.371  1.00 90.95           C  
ATOM   3394  CD  GLU B  29     132.556 159.515 198.948  1.00 90.95           C  
ATOM   3395  OE1 GLU B  29     133.411 159.538 198.041  1.00 90.95           O  
ATOM   3396  OE2 GLU B  29     131.340 159.689 198.734  1.00 90.95           O  
ATOM   3397  N   PRO B  30     135.232 160.911 203.028  1.00 74.72           N  
ATOM   3398  CA  PRO B  30     136.610 161.152 202.636  1.00 74.72           C  
ATOM   3399  C   PRO B  30     137.561 160.951 203.791  1.00 74.72           C  
ATOM   3400  O   PRO B  30     137.482 161.688 204.762  1.00 74.72           O  
ATOM   3401  CB  PRO B  30     136.591 162.612 202.215  1.00 74.72           C  
ATOM   3402  CG  PRO B  30     135.181 162.931 201.980  1.00 74.72           C  
ATOM   3403  CD  PRO B  30     134.459 162.152 202.994  1.00 74.72           C  
ATOM   3404  N   LEU B  31     138.456 159.982 203.678  1.00 79.36           N  
ATOM   3405  CA  LEU B  31     139.477 159.760 204.684  1.00 79.36           C  
ATOM   3406  C   LEU B  31     140.650 160.690 204.449  1.00 79.36           C  
ATOM   3407  O   LEU B  31     140.886 161.145 203.330  1.00 79.36           O  
ATOM   3408  CB  LEU B  31     139.979 158.323 204.667  1.00 79.36           C  
ATOM   3409  CG  LEU B  31     139.195 157.260 205.422  1.00 79.36           C  
ATOM   3410  CD1 LEU B  31     137.923 156.848 204.710  1.00 79.36           C  
ATOM   3411  CD2 LEU B  31     140.095 156.071 205.632  1.00 79.36           C  
ATOM   3412  N   GLU B  32     141.388 160.961 205.517  1.00 85.49           N  
ATOM   3413  CA  GLU B  32     142.597 161.757 205.410  1.00 85.49           C  
ATOM   3414  C   GLU B  32     143.655 160.957 204.665  1.00 85.49           C  
ATOM   3415  O   GLU B  32     143.631 159.725 204.664  1.00 85.49           O  
ATOM   3416  CB  GLU B  32     143.087 162.139 206.802  1.00 85.49           C  
ATOM   3417  CG  GLU B  32     144.146 163.216 206.864  1.00 85.49           C  
ATOM   3418  CD  GLU B  32     143.596 164.588 206.535  1.00 85.49           C  
ATOM   3419  OE1 GLU B  32     142.384 164.809 206.731  1.00 85.49           O  
ATOM   3420  OE2 GLU B  32     144.379 165.453 206.095  1.00 85.49           O  
ATOM   3421  N   ARG B  33     144.551 161.671 203.984  1.00 86.39           N  
ATOM   3422  CA  ARG B  33     145.624 161.052 203.214  1.00 86.39           C  
ATOM   3423  C   ARG B  33     146.504 160.183 204.091  1.00 86.39           C  
ATOM   3424  O   ARG B  33     146.996 160.627 205.128  1.00 86.39           O  
ATOM   3425  CB  ARG B  33     146.471 162.121 202.545  1.00 86.39           C  
ATOM   3426  CG  ARG B  33     147.721 161.568 201.902  1.00 86.39           C  
ATOM   3427  CD  ARG B  33     148.573 162.694 201.376  1.00 86.39           C  
ATOM   3428  NE  ARG B  33     148.762 163.708 202.406  1.00 86.39           N  
ATOM   3429  CZ  ARG B  33     149.649 163.631 203.394  1.00 86.39           C  
ATOM   3430  NH1 ARG B  33     150.454 162.577 203.508  1.00 86.39           N  
ATOM   3431  NH2 ARG B  33     149.731 164.610 204.281  1.00 86.39           N  
ATOM   3432  N   GLY B  34     146.682 158.938 203.675  1.00 79.81           N  
ATOM   3433  CA  GLY B  34     147.395 157.964 204.434  1.00 79.81           C  
ATOM   3434  C   GLY B  34     146.492 157.086 205.263  1.00 79.81           C  
ATOM   3435  O   GLY B  34     146.844 155.938 205.545  1.00 79.81           O  
ATOM   3436  N   PHE B  35     145.322 157.589 205.635  1.00 75.08           N  
ATOM   3437  CA  PHE B  35     144.438 156.774 206.447  1.00 75.08           C  
ATOM   3438  C   PHE B  35     143.745 155.700 205.648  1.00 75.08           C  
ATOM   3439  O   PHE B  35     143.175 154.790 206.256  1.00 75.08           O  
ATOM   3440  CB  PHE B  35     143.353 157.588 207.146  1.00 75.08           C  
ATOM   3441  CG  PHE B  35     143.845 158.448 208.260  1.00 75.08           C  
ATOM   3442  CD1 PHE B  35     145.153 158.387 208.701  1.00 75.08           C  
ATOM   3443  CD2 PHE B  35     142.965 159.287 208.910  1.00 75.08           C  
ATOM   3444  CE1 PHE B  35     145.581 159.191 209.720  1.00 75.08           C  
ATOM   3445  CE2 PHE B  35     143.386 160.087 209.938  1.00 75.08           C  
ATOM   3446  CZ  PHE B  35     144.696 160.035 210.348  1.00 75.08           C  
ATOM   3447  N   GLY B  36     143.754 155.803 204.321  1.00 74.05           N  
ATOM   3448  CA  GLY B  36     143.055 154.823 203.518  1.00 74.05           C  
ATOM   3449  C   GLY B  36     143.662 153.446 203.645  1.00 74.05           C  
ATOM   3450  O   GLY B  36     142.951 152.460 203.848  1.00 74.05           O  
ATOM   3451  N   HIS B  37     144.981 153.366 203.594  1.00 71.80           N  
ATOM   3452  CA  HIS B  37     145.608 152.072 203.753  1.00 71.80           C  
ATOM   3453  C   HIS B  37     145.591 151.613 205.196  1.00 71.80           C  
ATOM   3454  O   HIS B  37     145.453 150.415 205.445  1.00 71.80           O  
ATOM   3455  CB  HIS B  37     147.030 152.124 203.233  1.00 71.80           C  
ATOM   3456  CG  HIS B  37     147.110 152.400 201.772  1.00 71.80           C  
ATOM   3457  ND1 HIS B  37     146.920 151.428 200.820  1.00 71.80           N  
ATOM   3458  CD2 HIS B  37     147.322 153.553 201.099  1.00 71.80           C  
ATOM   3459  CE1 HIS B  37     147.047 151.963 199.619  1.00 71.80           C  
ATOM   3460  NE2 HIS B  37     147.279 153.254 199.761  1.00 71.80           N  
ATOM   3461  N   THR B  38     145.675 152.529 206.156  1.00 69.18           N  
ATOM   3462  CA  THR B  38     145.802 152.075 207.531  1.00 69.18           C  
ATOM   3463  C   THR B  38     144.496 151.570 208.107  1.00 69.18           C  
ATOM   3464  O   THR B  38     144.501 151.022 209.208  1.00 69.18           O  
ATOM   3465  CB  THR B  38     146.351 153.170 208.436  1.00 69.18           C  
ATOM   3466  OG1 THR B  38     146.784 152.574 209.660  1.00 69.18           O  
ATOM   3467  CG2 THR B  38     145.295 154.160 208.779  1.00 69.18           C  
ATOM   3468  N   LEU B  39     143.388 151.728 207.406  1.00 63.65           N  
ATOM   3469  CA  LEU B  39     142.192 151.007 207.783  1.00 63.65           C  
ATOM   3470  C   LEU B  39     141.889 149.866 206.842  1.00 63.65           C  
ATOM   3471  O   LEU B  39     141.462 148.809 207.298  1.00 63.65           O  
ATOM   3472  CB  LEU B  39     140.998 151.956 207.832  1.00 63.65           C  
ATOM   3473  CG  LEU B  39     141.289 153.103 208.788  1.00 63.65           C  
ATOM   3474  CD1 LEU B  39     140.132 154.064 208.841  1.00 63.65           C  
ATOM   3475  CD2 LEU B  39     141.624 152.593 210.159  1.00 63.65           C  
ATOM   3476  N   GLY B  40     142.155 150.045 205.550  1.00 69.46           N  
ATOM   3477  CA  GLY B  40     141.953 148.969 204.600  1.00 69.46           C  
ATOM   3478  C   GLY B  40     142.900 147.810 204.810  1.00 69.46           C  
ATOM   3479  O   GLY B  40     142.567 146.673 204.481  1.00 69.46           O  
ATOM   3480  N   ASN B  41     144.076 148.067 205.370  1.00 71.52           N  
ATOM   3481  CA  ASN B  41     144.923 146.948 205.748  1.00 71.52           C  
ATOM   3482  C   ASN B  41     144.519 146.405 207.105  1.00 71.52           C  
ATOM   3483  O   ASN B  41     144.517 145.186 207.308  1.00 71.52           O  
ATOM   3484  CB  ASN B  41     146.386 147.367 205.779  1.00 71.52           C  
ATOM   3485  CG  ASN B  41     147.332 146.196 205.862  1.00 71.52           C  
ATOM   3486  OD1 ASN B  41     146.933 145.038 205.777  1.00 71.52           O  
ATOM   3487  ND2 ASN B  41     148.604 146.495 206.060  1.00 71.52           N  
ATOM   3488  N   ALA B  42     144.194 147.295 208.042  1.00 72.32           N  
ATOM   3489  CA  ALA B  42     143.870 146.857 209.393  1.00 72.32           C  
ATOM   3490  C   ALA B  42     142.586 146.056 209.417  1.00 72.32           C  
ATOM   3491  O   ALA B  42     142.519 144.999 210.049  1.00 72.32           O  
ATOM   3492  CB  ALA B  42     143.755 148.054 210.326  1.00 72.32           C  
ATOM   3493  N   LEU B  43     141.572 146.516 208.697  1.00 75.38           N  
ATOM   3494  CA  LEU B  43     140.358 145.726 208.592  1.00 75.38           C  
ATOM   3495  C   LEU B  43     140.552 144.500 207.720  1.00 75.38           C  
ATOM   3496  O   LEU B  43     139.750 143.568 207.808  1.00 75.38           O  
ATOM   3497  CB  LEU B  43     139.209 146.572 208.053  1.00 75.38           C  
ATOM   3498  CG  LEU B  43     138.383 147.409 209.031  1.00 75.38           C  
ATOM   3499  CD1 LEU B  43     139.143 148.570 209.615  1.00 75.38           C  
ATOM   3500  CD2 LEU B  43     137.178 147.937 208.291  1.00 75.38           C  
ATOM   3501  N   ARG B  44     141.588 144.474 206.880  1.00 79.37           N  
ATOM   3502  CA  ARG B  44     141.872 143.249 206.150  1.00 79.37           C  
ATOM   3503  C   ARG B  44     142.408 142.185 207.082  1.00 79.37           C  
ATOM   3504  O   ARG B  44     141.874 141.073 207.134  1.00 79.37           O  
ATOM   3505  CB  ARG B  44     142.864 143.482 205.018  1.00 79.37           C  
ATOM   3506  CG  ARG B  44     143.103 142.220 204.227  1.00 79.37           C  
ATOM   3507  CD  ARG B  44     144.017 142.423 203.078  1.00 79.37           C  
ATOM   3508  NE  ARG B  44     145.373 142.693 203.514  1.00 79.37           N  
ATOM   3509  CZ  ARG B  44     146.360 142.980 202.680  1.00 79.37           C  
ATOM   3510  NH1 ARG B  44     146.130 143.019 201.375  1.00 79.37           N  
ATOM   3511  NH2 ARG B  44     147.576 143.211 203.147  1.00 79.37           N  
ATOM   3512  N   ARG B  45     143.450 142.518 207.842  1.00 84.06           N  
ATOM   3513  CA  ARG B  45     144.140 141.502 208.624  1.00 84.06           C  
ATOM   3514  C   ARG B  45     143.273 140.969 209.745  1.00 84.06           C  
ATOM   3515  O   ARG B  45     143.405 139.804 210.127  1.00 84.06           O  
ATOM   3516  CB  ARG B  45     145.437 142.055 209.193  1.00 84.06           C  
ATOM   3517  CG  ARG B  45     146.501 142.322 208.157  1.00 84.06           C  
ATOM   3518  CD  ARG B  45     147.755 142.814 208.833  1.00 84.06           C  
ATOM   3519  NE  ARG B  45     148.219 141.828 209.800  1.00 84.06           N  
ATOM   3520  CZ  ARG B  45     149.000 140.799 209.500  1.00 84.06           C  
ATOM   3521  NH1 ARG B  45     149.411 140.619 208.253  1.00 84.06           N  
ATOM   3522  NH2 ARG B  45     149.368 139.948 210.447  1.00 84.06           N  
ATOM   3523  N   ILE B  46     142.358 141.781 210.251  1.00 77.72           N  
ATOM   3524  CA  ILE B  46     141.476 141.300 211.295  1.00 77.72           C  
ATOM   3525  C   ILE B  46     140.450 140.344 210.724  1.00 77.72           C  
ATOM   3526  O   ILE B  46     140.254 139.249 211.258  1.00 77.72           O  
ATOM   3527  CB  ILE B  46     140.825 142.483 212.013  1.00 77.72           C  
ATOM   3528  CG1 ILE B  46     141.905 143.214 212.780  1.00 77.72           C  
ATOM   3529  CG2 ILE B  46     139.781 142.005 212.963  1.00 77.72           C  
ATOM   3530  CD1 ILE B  46     141.490 144.543 213.271  1.00 77.72           C  
ATOM   3531  N   LEU B  47     139.813 140.724 209.616  1.00 84.17           N  
ATOM   3532  CA  LEU B  47     138.806 139.856 209.024  1.00 84.17           C  
ATOM   3533  C   LEU B  47     139.419 138.579 208.496  1.00 84.17           C  
ATOM   3534  O   LEU B  47     138.886 137.491 208.725  1.00 84.17           O  
ATOM   3535  CB  LEU B  47     138.074 140.554 207.889  1.00 84.17           C  
ATOM   3536  CG  LEU B  47     137.074 141.646 208.204  1.00 84.17           C  
ATOM   3537  CD1 LEU B  47     136.528 142.183 206.908  1.00 84.17           C  
ATOM   3538  CD2 LEU B  47     135.978 141.063 209.044  1.00 84.17           C  
ATOM   3539  N   LEU B  48     140.564 138.682 207.840  1.00 89.25           N  
ATOM   3540  CA  LEU B  48     141.074 137.519 207.137  1.00 89.25           C  
ATOM   3541  C   LEU B  48     141.723 136.535 208.096  1.00 89.25           C  
ATOM   3542  O   LEU B  48     141.823 135.345 207.789  1.00 89.25           O  
ATOM   3543  CB  LEU B  48     142.049 137.961 206.051  1.00 89.25           C  
ATOM   3544  CG  LEU B  48     142.445 137.014 204.921  1.00 89.25           C  
ATOM   3545  CD1 LEU B  48     142.700 137.853 203.704  1.00 89.25           C  
ATOM   3546  CD2 LEU B  48     143.688 136.205 205.229  1.00 89.25           C  
ATOM   3547  N   SER B  49     142.134 136.990 209.272  1.00 92.88           N  
ATOM   3548  CA  SER B  49     142.918 136.119 210.132  1.00 92.88           C  
ATOM   3549  C   SER B  49     142.307 135.902 211.507  1.00 92.88           C  
ATOM   3550  O   SER B  49     142.673 134.951 212.195  1.00 92.88           O  
ATOM   3551  CB  SER B  49     144.329 136.675 210.279  1.00 92.88           C  
ATOM   3552  OG  SER B  49     144.955 136.713 209.015  1.00 92.88           O  
ATOM   3553  N   SER B  50     141.423 136.779 211.950  1.00 95.26           N  
ATOM   3554  CA  SER B  50     140.890 136.670 213.299  1.00 95.26           C  
ATOM   3555  C   SER B  50     139.408 137.013 213.330  1.00 95.26           C  
ATOM   3556  O   SER B  50     139.030 138.150 213.610  1.00 95.26           O  
ATOM   3557  CB  SER B  50     141.679 137.558 214.204  1.00 95.26           C  
ATOM   3558  OG  SER B  50     141.568 138.897 213.769  1.00 95.26           O  
ATOM   3559  N   MET B  51     138.558 136.026 213.085  1.00 95.66           N  
ATOM   3560  CA  MET B  51     137.126 136.207 213.237  1.00 95.66           C  
ATOM   3561  C   MET B  51     136.565 134.988 213.954  1.00 95.66           C  
ATOM   3562  O   MET B  51     136.902 133.849 213.595  1.00 95.66           O  
ATOM   3563  CB  MET B  51     136.420 136.397 211.899  1.00 95.66           C  
ATOM   3564  CG  MET B  51     136.711 137.712 211.236  1.00 95.66           C  
ATOM   3565  SD  MET B  51     136.152 139.096 212.231  1.00 95.66           S  
ATOM   3566  CE  MET B  51     134.385 138.929 212.034  1.00 95.66           C  
ATOM   3567  N   PRO B  52     135.734 135.177 214.974  1.00102.06           N  
ATOM   3568  CA  PRO B  52     135.151 134.030 215.673  1.00102.06           C  
ATOM   3569  C   PRO B  52     134.080 133.389 214.807  1.00102.06           C  
ATOM   3570  O   PRO B  52     133.079 134.022 214.470  1.00102.06           O  
ATOM   3571  CB  PRO B  52     134.557 134.656 216.938  1.00102.06           C  
ATOM   3572  CG  PRO B  52     135.244 135.971 217.075  1.00102.06           C  
ATOM   3573  CD  PRO B  52     135.465 136.435 215.678  1.00102.06           C  
ATOM   3574  N   GLY B  53     134.294 132.129 214.445  1.00105.65           N  
ATOM   3575  CA  GLY B  53     133.342 131.435 213.599  1.00105.65           C  
ATOM   3576  C   GLY B  53     133.524 129.941 213.716  1.00105.65           C  
ATOM   3577  O   GLY B  53     134.501 129.450 214.284  1.00105.65           O  
ATOM   3578  N   CYS B  54     132.562 129.216 213.163  1.00122.47           N  
ATOM   3579  CA  CYS B  54     132.477 127.777 213.344  1.00122.47           C  
ATOM   3580  C   CYS B  54     132.646 127.059 212.014  1.00122.47           C  
ATOM   3581  O   CYS B  54     131.995 127.409 211.026  1.00122.47           O  
ATOM   3582  CB  CYS B  54     131.148 127.396 213.985  1.00122.47           C  
ATOM   3583  SG  CYS B  54     130.961 128.011 215.661  1.00122.47           S  
ATOM   3584  N   ALA B  55     133.503 126.043 212.005  1.00122.54           N  
ATOM   3585  CA  ALA B  55     133.776 125.266 210.809  1.00122.54           C  
ATOM   3586  C   ALA B  55     134.025 123.822 211.216  1.00122.54           C  
ATOM   3587  O   ALA B  55     133.956 123.467 212.394  1.00122.54           O  
ATOM   3588  CB  ALA B  55     134.963 125.846 210.043  1.00122.54           C  
ATOM   3589  N   VAL B  56     134.338 122.997 210.231  1.00119.47           N  
ATOM   3590  CA  VAL B  56     134.489 121.561 210.419  1.00119.47           C  
ATOM   3591  C   VAL B  56     135.966 121.214 210.507  1.00119.47           C  
ATOM   3592  O   VAL B  56     136.753 121.584 209.631  1.00119.47           O  
ATOM   3593  CB  VAL B  56     133.817 120.799 209.270  1.00119.47           C  
ATOM   3594  CG1 VAL B  56     134.120 119.329 209.363  1.00119.47           C  
ATOM   3595  CG2 VAL B  56     132.332 121.038 209.308  1.00119.47           C  
ATOM   3596  N   THR B  57     136.340 120.472 211.546  1.00123.53           N  
ATOM   3597  CA  THR B  57     137.735 120.191 211.842  1.00123.53           C  
ATOM   3598  C   THR B  57     138.128 118.740 211.613  1.00123.53           C  
ATOM   3599  O   THR B  57     139.096 118.466 210.899  1.00123.53           O  
ATOM   3600  CB  THR B  57     138.026 120.579 213.292  1.00123.53           C  
ATOM   3601  OG1 THR B  57     137.750 121.973 213.473  1.00123.53           O  
ATOM   3602  CG2 THR B  57     139.475 120.303 213.634  1.00123.53           C  
ATOM   3603  N   GLU B  58     137.423 117.794 212.215  1.00135.89           N  
ATOM   3604  CA  GLU B  58     137.784 116.392 212.082  1.00135.89           C  
ATOM   3605  C   GLU B  58     136.569 115.580 211.665  1.00135.89           C  
ATOM   3606  O   GLU B  58     135.452 115.816 212.135  1.00135.89           O  
ATOM   3607  CB  GLU B  58     138.401 115.844 213.383  1.00135.89           C  
ATOM   3608  CG  GLU B  58     137.511 115.890 214.616  1.00135.89           C  
ATOM   3609  CD  GLU B  58     138.224 115.403 215.864  1.00135.89           C  
ATOM   3610  OE1 GLU B  58     139.417 115.048 215.774  1.00135.89           O  
ATOM   3611  OE2 GLU B  58     137.588 115.378 216.938  1.00135.89           O  
ATOM   3612  N   VAL B  59     136.787 114.662 210.728  1.00140.07           N  
ATOM   3613  CA  VAL B  59     135.744 113.798 210.194  1.00140.07           C  
ATOM   3614  C   VAL B  59     136.315 112.393 210.094  1.00140.07           C  
ATOM   3615  O   VAL B  59     137.417 112.209 209.569  1.00140.07           O  
ATOM   3616  CB  VAL B  59     135.247 114.276 208.814  1.00140.07           C  
ATOM   3617  CG1 VAL B  59     134.307 113.263 208.192  1.00140.07           C  
ATOM   3618  CG2 VAL B  59     134.531 115.605 208.913  1.00140.07           C  
ATOM   3619  N   GLU B  60     135.586 111.407 210.602  1.00150.53           N  
ATOM   3620  CA  GLU B  60     135.938 110.022 210.347  1.00150.53           C  
ATOM   3621  C   GLU B  60     134.872 109.370 209.476  1.00150.53           C  
ATOM   3622  O   GLU B  60     133.704 109.775 209.478  1.00150.53           O  
ATOM   3623  CB  GLU B  60     136.135 109.234 211.644  1.00150.53           C  
ATOM   3624  CG  GLU B  60     134.903 109.050 212.494  1.00150.53           C  
ATOM   3625  CD  GLU B  60     135.213 108.285 213.764  1.00150.53           C  
ATOM   3626  OE1 GLU B  60     136.394 107.938 213.972  1.00150.53           O  
ATOM   3627  OE2 GLU B  60     134.283 108.025 214.552  1.00150.53           O  
ATOM   3628  N   ILE B  61     135.299 108.366 208.717  1.00156.54           N  
ATOM   3629  CA  ILE B  61     134.476 107.718 207.708  1.00156.54           C  
ATOM   3630  C   ILE B  61     134.228 106.280 208.153  1.00156.54           C  
ATOM   3631  O   ILE B  61     135.039 105.681 208.867  1.00156.54           O  
ATOM   3632  CB  ILE B  61     135.164 107.790 206.327  1.00156.54           C  
ATOM   3633  CG1 ILE B  61     135.579 109.230 206.042  1.00156.54           C  
ATOM   3634  CG2 ILE B  61     134.245 107.371 205.185  1.00156.54           C  
ATOM   3635  CD1 ILE B  61     134.419 110.208 205.999  1.00156.54           C  
ATOM   3636  N   ASP B  62     133.077 105.734 207.732  1.00161.46           N  
ATOM   3637  CA  ASP B  62     132.583 104.449 208.226  1.00161.46           C  
ATOM   3638  C   ASP B  62     133.523 103.290 207.904  1.00161.46           C  
ATOM   3639  O   ASP B  62     133.802 102.454 208.769  1.00161.46           O  
ATOM   3640  CB  ASP B  62     131.185 104.192 207.654  1.00161.46           C  
ATOM   3641  CG  ASP B  62     131.135 104.301 206.131  1.00161.46           C  
ATOM   3642  OD1 ASP B  62     132.167 104.637 205.511  1.00161.46           O  
ATOM   3643  OD2 ASP B  62     130.056 104.063 205.551  1.00161.46           O  
ATOM   3644  N   GLY B  63     134.034 103.232 206.681  1.00157.07           N  
ATOM   3645  CA  GLY B  63     134.891 102.131 206.298  1.00157.07           C  
ATOM   3646  C   GLY B  63     136.153 102.597 205.608  1.00157.07           C  
ATOM   3647  O   GLY B  63     136.781 101.842 204.859  1.00157.07           O  
ATOM   3648  N   VAL B  64     136.527 103.850 205.849  1.00148.44           N  
ATOM   3649  CA  VAL B  64     137.723 104.451 205.271  1.00148.44           C  
ATOM   3650  C   VAL B  64     138.573 105.004 206.402  1.00148.44           C  
ATOM   3651  O   VAL B  64     138.113 105.851 207.176  1.00148.44           O  
ATOM   3652  CB  VAL B  64     137.380 105.558 204.268  1.00148.44           C  
ATOM   3653  CG1 VAL B  64     138.639 106.266 203.856  1.00148.44           C  
ATOM   3654  CG2 VAL B  64     136.659 104.977 203.071  1.00148.44           C  
ATOM   3655  N   LEU B  65     139.814 104.537 206.487  1.00133.92           N  
ATOM   3656  CA  LEU B  65     140.734 104.968 207.520  1.00133.92           C  
ATOM   3657  C   LEU B  65     141.949 105.686 206.962  1.00133.92           C  
ATOM   3658  O   LEU B  65     142.941 105.842 207.679  1.00133.92           O  
ATOM   3659  CB  LEU B  65     141.176 103.761 208.351  1.00133.92           C  
ATOM   3660  CG  LEU B  65     140.049 103.113 209.154  1.00133.92           C  
ATOM   3661  CD1 LEU B  65     140.498 101.802 209.765  1.00133.92           C  
ATOM   3662  CD2 LEU B  65     139.568 104.067 210.237  1.00133.92           C  
ATOM   3663  N   HIS B  66     141.904 106.127 205.710  1.00144.44           N  
ATOM   3664  CA  HIS B  66     143.081 106.710 205.091  1.00144.44           C  
ATOM   3665  C   HIS B  66     142.660 107.690 204.009  1.00144.44           C  
ATOM   3666  O   HIS B  66     141.660 107.484 203.320  1.00144.44           O  
ATOM   3667  CB  HIS B  66     143.992 105.622 204.517  1.00144.44           C  
ATOM   3668  CG  HIS B  66     145.228 106.152 203.867  1.00144.44           C  
ATOM   3669  ND1 HIS B  66     146.223 106.793 204.573  1.00144.44           N  
ATOM   3670  CD2 HIS B  66     145.645 106.112 202.582  1.00144.44           C  
ATOM   3671  CE1 HIS B  66     147.190 107.145 203.745  1.00144.44           C  
ATOM   3672  NE2 HIS B  66     146.864 106.742 202.531  1.00144.44           N  
ATOM   3673  N   GLU B  67     143.450 108.759 203.870  1.00157.87           N  
ATOM   3674  CA  GLU B  67     143.124 109.846 202.952  1.00157.87           C  
ATOM   3675  C   GLU B  67     143.187 109.394 201.502  1.00157.87           C  
ATOM   3676  O   GLU B  67     142.343 109.788 200.689  1.00157.87           O  
ATOM   3677  CB  GLU B  67     144.087 111.017 203.164  1.00157.87           C  
ATOM   3678  CG  GLU B  67     144.039 111.657 204.548  1.00157.87           C  
ATOM   3679  CD  GLU B  67     144.927 110.949 205.564  1.00157.87           C  
ATOM   3680  OE1 GLU B  67     145.635 109.996 205.172  1.00157.87           O  
ATOM   3681  OE2 GLU B  67     144.914 111.342 206.751  1.00157.87           O  
ATOM   3682  N   TYR B  68     144.175 108.573 201.163  1.00159.33           N  
ATOM   3683  CA  TYR B  68     144.307 108.021 199.819  1.00159.33           C  
ATOM   3684  C   TYR B  68     143.479 106.746 199.788  1.00159.33           C  
ATOM   3685  O   TYR B  68     143.998 105.648 199.997  1.00159.33           O  
ATOM   3686  CB  TYR B  68     145.768 107.745 199.483  1.00159.33           C  
ATOM   3687  CG  TYR B  68     146.648 108.969 199.397  1.00159.33           C  
ATOM   3688  CD1 TYR B  68     146.110 110.231 199.187  1.00159.33           C  
ATOM   3689  CD2 TYR B  68     148.020 108.862 199.556  1.00159.33           C  
ATOM   3690  CE1 TYR B  68     146.918 111.344 199.122  1.00159.33           C  
ATOM   3691  CE2 TYR B  68     148.836 109.969 199.493  1.00159.33           C  
ATOM   3692  CZ  TYR B  68     148.281 111.207 199.276  1.00159.33           C  
ATOM   3693  OH  TYR B  68     149.099 112.311 199.212  1.00159.33           O  
ATOM   3694  N   SER B  69     142.184 106.888 199.544  1.00161.82           N  
ATOM   3695  CA  SER B  69     141.291 105.741 199.509  1.00161.82           C  
ATOM   3696  C   SER B  69     140.158 106.060 198.544  1.00161.82           C  
ATOM   3697  O   SER B  69     140.097 107.148 197.966  1.00161.82           O  
ATOM   3698  CB  SER B  69     140.762 105.412 200.907  1.00161.82           C  
ATOM   3699  OG  SER B  69     141.814 105.093 201.801  1.00161.82           O  
ATOM   3700  N   THR B  70     139.255 105.100 198.376  1.00154.95           N  
ATOM   3701  CA  THR B  70     138.029 105.303 197.624  1.00154.95           C  
ATOM   3702  C   THR B  70     136.908 104.572 198.335  1.00154.95           C  
ATOM   3703  O   THR B  70     137.120 103.882 199.333  1.00154.95           O  
ATOM   3704  CB  THR B  70     138.137 104.813 196.182  1.00154.95           C  
ATOM   3705  OG1 THR B  70     136.941 105.162 195.477  1.00154.95           O  
ATOM   3706  CG2 THR B  70     138.308 103.310 196.155  1.00154.95           C  
ATOM   3707  N   LYS B  71     135.702 104.732 197.813  1.00163.45           N  
ATOM   3708  CA  LYS B  71     134.554 104.010 198.327  1.00163.45           C  
ATOM   3709  C   LYS B  71     133.655 103.677 197.151  1.00163.45           C  
ATOM   3710  O   LYS B  71     133.499 104.489 196.235  1.00163.45           O  
ATOM   3711  CB  LYS B  71     133.804 104.830 199.377  1.00163.45           C  
ATOM   3712  CG  LYS B  71     132.737 104.057 200.122  1.00163.45           C  
ATOM   3713  CD  LYS B  71     132.029 104.942 201.132  1.00163.45           C  
ATOM   3714  CE  LYS B  71     132.929 105.285 202.311  1.00163.45           C  
ATOM   3715  NZ  LYS B  71     133.232 104.106 203.172  1.00163.45           N  
ATOM   3716  N   GLU B  72     133.092 102.475 197.160  1.00182.92           N  
ATOM   3717  CA  GLU B  72     132.286 102.031 196.036  1.00182.92           C  
ATOM   3718  C   GLU B  72     130.914 102.692 196.047  1.00182.92           C  
ATOM   3719  O   GLU B  72     130.331 102.956 197.102  1.00182.92           O  
ATOM   3720  CB  GLU B  72     132.139 100.512 196.045  1.00182.92           C  
ATOM   3721  CG  GLU B  72     133.435  99.783 195.750  1.00182.92           C  
ATOM   3722  CD  GLU B  72     133.927 100.017 194.332  1.00182.92           C  
ATOM   3723  OE1 GLU B  72     133.086 100.173 193.420  1.00182.92           O  
ATOM   3724  OE2 GLU B  72     135.158 100.046 194.132  1.00182.92           O  
ATOM   3725  N   GLY B  73     130.401 102.949 194.847  1.00172.48           N  
ATOM   3726  CA  GLY B  73     129.180 103.703 194.683  1.00172.48           C  
ATOM   3727  C   GLY B  73     129.345 105.194 194.820  1.00172.48           C  
ATOM   3728  O   GLY B  73     128.342 105.907 194.894  1.00172.48           O  
ATOM   3729  N   VAL B  74     130.578 105.687 194.849  1.00162.15           N  
ATOM   3730  CA  VAL B  74     130.868 107.099 195.044  1.00162.15           C  
ATOM   3731  C   VAL B  74     131.495 107.622 193.764  1.00162.15           C  
ATOM   3732  O   VAL B  74     132.549 107.131 193.341  1.00162.15           O  
ATOM   3733  CB  VAL B  74     131.803 107.325 196.240  1.00162.15           C  
ATOM   3734  CG1 VAL B  74     132.101 108.793 196.403  1.00162.15           C  
ATOM   3735  CG2 VAL B  74     131.198 106.748 197.504  1.00162.15           C  
ATOM   3736  N   GLN B  75     130.851 108.614 193.148  1.00164.93           N  
ATOM   3737  CA  GLN B  75     131.389 109.201 191.926  1.00164.93           C  
ATOM   3738  C   GLN B  75     132.641 110.009 192.212  1.00164.93           C  
ATOM   3739  O   GLN B  75     133.620 109.948 191.461  1.00164.93           O  
ATOM   3740  CB  GLN B  75     130.337 110.077 191.255  1.00164.93           C  
ATOM   3741  CG  GLN B  75     129.231 109.290 190.607  1.00164.93           C  
ATOM   3742  CD  GLN B  75     129.740 108.428 189.471  1.00164.93           C  
ATOM   3743  OE1 GLN B  75     129.795 107.205 189.582  1.00164.93           O  
ATOM   3744  NE2 GLN B  75     130.117 109.064 188.370  1.00164.93           N  
ATOM   3745  N   GLU B  76     132.627 110.773 193.294  1.00160.26           N  
ATOM   3746  CA  GLU B  76     133.778 111.561 193.686  1.00160.26           C  
ATOM   3747  C   GLU B  76     134.745 110.698 194.486  1.00160.26           C  
ATOM   3748  O   GLU B  76     134.689 109.467 194.472  1.00160.26           O  
ATOM   3749  CB  GLU B  76     133.336 112.792 194.473  1.00160.26           C  
ATOM   3750  CG  GLU B  76     132.586 113.821 193.639  1.00160.26           C  
ATOM   3751  CD  GLU B  76     131.108 113.511 193.507  1.00160.26           C  
ATOM   3752  OE1 GLU B  76     130.654 112.529 194.130  1.00160.26           O  
ATOM   3753  OE2 GLU B  76     130.407 114.239 192.774  1.00160.26           O  
ATOM   3754  N   ASP B  77     135.664 111.355 195.173  1.00144.77           N  
ATOM   3755  CA  ASP B  77     136.690 110.675 195.937  1.00144.77           C  
ATOM   3756  C   ASP B  77     136.666 111.182 197.369  1.00144.77           C  
ATOM   3757  O   ASP B  77     135.823 111.992 197.754  1.00144.77           O  
ATOM   3758  CB  ASP B  77     138.060 110.903 195.305  1.00144.77           C  
ATOM   3759  CG  ASP B  77     138.124 110.387 193.890  1.00144.77           C  
ATOM   3760  OD1 ASP B  77     137.433 109.395 193.586  1.00144.77           O  
ATOM   3761  OD2 ASP B  77     138.848 110.988 193.074  1.00144.77           O  
ATOM   3762  N   ILE B  78     137.609 110.691 198.165  1.00143.01           N  
ATOM   3763  CA  ILE B  78     137.649 111.106 199.557  1.00143.01           C  
ATOM   3764  C   ILE B  78     138.529 112.327 199.728  1.00143.01           C  
ATOM   3765  O   ILE B  78     138.230 113.209 200.542  1.00143.01           O  
ATOM   3766  CB  ILE B  78     138.116 109.921 200.401  1.00143.01           C  
ATOM   3767  CG1 ILE B  78     137.149 108.778 200.152  1.00143.01           C  
ATOM   3768  CG2 ILE B  78     138.116 110.263 201.872  1.00143.01           C  
ATOM   3769  CD1 ILE B  78     137.652 107.472 200.577  1.00143.01           C  
ATOM   3770  N   LEU B  79     139.606 112.420 198.948  1.00140.18           N  
ATOM   3771  CA  LEU B  79     140.381 113.651 198.907  1.00140.18           C  
ATOM   3772  C   LEU B  79     139.550 114.798 198.355  1.00140.18           C  
ATOM   3773  O   LEU B  79     139.714 115.944 198.781  1.00140.18           O  
ATOM   3774  CB  LEU B  79     141.640 113.439 198.074  1.00140.18           C  
ATOM   3775  CG  LEU B  79     142.623 114.600 198.042  1.00140.18           C  
ATOM   3776  CD1 LEU B  79     143.060 114.912 199.450  1.00140.18           C  
ATOM   3777  CD2 LEU B  79     143.821 114.246 197.195  1.00140.18           C  
ATOM   3778  N   GLU B  80     138.611 114.499 197.463  1.00136.46           N  
ATOM   3779  CA  GLU B  80     137.723 115.527 196.950  1.00136.46           C  
ATOM   3780  C   GLU B  80     136.630 115.884 197.946  1.00136.46           C  
ATOM   3781  O   GLU B  80     136.189 117.038 197.984  1.00136.46           O  
ATOM   3782  CB  GLU B  80     137.105 115.059 195.634  1.00136.46           C  
ATOM   3783  CG  GLU B  80     136.361 116.134 194.879  1.00136.46           C  
ATOM   3784  CD  GLU B  80     135.839 115.649 193.551  1.00136.46           C  
ATOM   3785  OE1 GLU B  80     135.977 114.441 193.271  1.00136.46           O  
ATOM   3786  OE2 GLU B  80     135.313 116.476 192.778  1.00136.46           O  
ATOM   3787  N   ILE B  81     136.204 114.934 198.780  1.00132.85           N  
ATOM   3788  CA  ILE B  81     135.032 115.180 199.611  1.00132.85           C  
ATOM   3789  C   ILE B  81     135.356 116.106 200.776  1.00132.85           C  
ATOM   3790  O   ILE B  81     134.442 116.687 201.371  1.00132.85           O  
ATOM   3791  CB  ILE B  81     134.424 113.852 200.103  1.00132.85           C  
ATOM   3792  CG1 ILE B  81     132.940 114.007 200.432  1.00132.85           C  
ATOM   3793  CG2 ILE B  81     135.104 113.349 201.355  1.00132.85           C  
ATOM   3794  CD1 ILE B  81     132.239 112.689 200.647  1.00132.85           C  
ATOM   3795  N   LEU B  82     136.638 116.290 201.093  1.00127.71           N  
ATOM   3796  CA  LEU B  82     137.001 117.212 202.159  1.00127.71           C  
ATOM   3797  C   LEU B  82     136.782 118.654 201.744  1.00127.71           C  
ATOM   3798  O   LEU B  82     136.472 119.501 202.588  1.00127.71           O  
ATOM   3799  CB  LEU B  82     138.455 117.004 202.554  1.00127.71           C  
ATOM   3800  CG  LEU B  82     138.751 115.638 203.148  1.00127.71           C  
ATOM   3801  CD1 LEU B  82     140.230 115.511 203.419  1.00127.71           C  
ATOM   3802  CD2 LEU B  82     137.948 115.461 204.414  1.00127.71           C  
ATOM   3803  N   LEU B  83     136.942 118.944 200.457  1.00126.65           N  
ATOM   3804  CA  LEU B  83     136.726 120.296 199.969  1.00126.65           C  
ATOM   3805  C   LEU B  83     135.269 120.695 200.088  1.00126.65           C  
ATOM   3806  O   LEU B  83     134.965 121.862 200.352  1.00126.65           O  
ATOM   3807  CB  LEU B  83     137.182 120.409 198.521  1.00126.65           C  
ATOM   3808  CG  LEU B  83     138.636 120.689 198.168  1.00126.65           C  
ATOM   3809  CD1 LEU B  83     139.553 119.543 198.509  1.00126.65           C  
ATOM   3810  CD2 LEU B  83     138.659 120.928 196.692  1.00126.65           C  
ATOM   3811  N   ASN B  84     134.365 119.736 199.930  1.00124.89           N  
ATOM   3812  CA  ASN B  84     132.955 120.033 200.093  1.00124.89           C  
ATOM   3813  C   ASN B  84     132.635 120.333 201.543  1.00124.89           C  
ATOM   3814  O   ASN B  84     131.716 121.103 201.832  1.00124.89           O  
ATOM   3815  CB  ASN B  84     132.143 118.854 199.591  1.00124.89           C  
ATOM   3816  CG  ASN B  84     132.554 118.442 198.207  1.00124.89           C  
ATOM   3817  OD1 ASN B  84     133.042 117.333 198.001  1.00124.89           O  
ATOM   3818  ND2 ASN B  84     132.399 119.346 197.250  1.00124.89           N  
ATOM   3819  N   LEU B  85     133.406 119.759 202.459  1.00121.86           N  
ATOM   3820  CA  LEU B  85     133.203 120.021 203.872  1.00121.86           C  
ATOM   3821  C   LEU B  85     133.681 121.409 204.259  1.00121.86           C  
ATOM   3822  O   LEU B  85     133.152 122.000 205.205  1.00121.86           O  
ATOM   3823  CB  LEU B  85     133.934 118.969 204.694  1.00121.86           C  
ATOM   3824  CG  LEU B  85     133.425 117.566 204.414  1.00121.86           C  
ATOM   3825  CD1 LEU B  85     134.288 116.555 205.118  1.00121.86           C  
ATOM   3826  CD2 LEU B  85     131.993 117.460 204.864  1.00121.86           C  
ATOM   3827  N   LYS B  86     134.675 121.937 203.548  1.00123.02           N  
ATOM   3828  CA  LYS B  86     135.189 123.257 203.882  1.00123.02           C  
ATOM   3829  C   LYS B  86     134.199 124.344 203.506  1.00123.02           C  
ATOM   3830  O   LYS B  86     134.135 125.380 204.173  1.00123.02           O  
ATOM   3831  CB  LYS B  86     136.524 123.471 203.184  1.00123.02           C  
ATOM   3832  CG  LYS B  86     137.596 122.542 203.699  1.00123.02           C  
ATOM   3833  CD  LYS B  86     138.845 122.616 202.857  1.00123.02           C  
ATOM   3834  CE  LYS B  86     139.533 123.944 203.045  1.00123.02           C  
ATOM   3835  NZ  LYS B  86     140.851 124.030 202.356  1.00123.02           N  
ATOM   3836  N   GLY B  87     133.402 124.113 202.466  1.00117.74           N  
ATOM   3837  CA  GLY B  87     132.374 125.054 202.075  1.00117.74           C  
ATOM   3838  C   GLY B  87     131.095 124.973 202.874  1.00117.74           C  
ATOM   3839  O   GLY B  87     130.135 125.680 202.555  1.00117.74           O  
ATOM   3840  N   LEU B  88     131.052 124.127 203.896  1.00112.22           N  
ATOM   3841  CA  LEU B  88     129.853 123.999 204.705  1.00112.22           C  
ATOM   3842  C   LEU B  88     129.708 125.212 205.610  1.00112.22           C  
ATOM   3843  O   LEU B  88     130.695 125.715 206.149  1.00112.22           O  
ATOM   3844  CB  LEU B  88     129.916 122.719 205.529  1.00112.22           C  
ATOM   3845  CG  LEU B  88     128.660 122.363 206.315  1.00112.22           C  
ATOM   3846  CD1 LEU B  88     127.497 122.171 205.372  1.00112.22           C  
ATOM   3847  CD2 LEU B  88     128.885 121.114 207.130  1.00112.22           C  
ATOM   3848  N   ALA B  89     128.476 125.686 205.768  1.00120.65           N  
ATOM   3849  CA  ALA B  89     128.178 126.902 206.517  1.00120.65           C  
ATOM   3850  C   ALA B  89     127.356 126.553 207.749  1.00120.65           C  
ATOM   3851  O   ALA B  89     126.162 126.260 207.644  1.00120.65           O  
ATOM   3852  CB  ALA B  89     127.435 127.895 205.637  1.00120.65           C  
ATOM   3853  N   VAL B  90     127.989 126.617 208.915  1.00129.72           N  
ATOM   3854  CA  VAL B  90     127.430 126.112 210.160  1.00129.72           C  
ATOM   3855  C   VAL B  90     127.423 127.236 211.182  1.00129.72           C  
ATOM   3856  O   VAL B  90     128.438 127.914 211.364  1.00129.72           O  
ATOM   3857  CB  VAL B  90     128.256 124.928 210.695  1.00129.72           C  
ATOM   3858  CG1 VAL B  90     127.697 124.426 211.996  1.00129.72           C  
ATOM   3859  CG2 VAL B  90     128.315 123.814 209.691  1.00129.72           C  
ATOM   3860  N   ARG B  91     126.296 127.431 211.855  1.00135.75           N  
ATOM   3861  CA  ARG B  91     126.268 128.254 213.052  1.00135.75           C  
ATOM   3862  C   ARG B  91     125.917 127.388 214.254  1.00135.75           C  
ATOM   3863  O   ARG B  91     125.021 126.540 214.190  1.00135.75           O  
ATOM   3864  CB  ARG B  91     125.312 129.436 212.888  1.00135.75           C  
ATOM   3865  CG  ARG B  91     123.854 129.109 212.676  1.00135.75           C  
ATOM   3866  CD  ARG B  91     123.146 130.362 212.244  1.00135.75           C  
ATOM   3867  NE  ARG B  91     123.569 130.730 210.899  1.00135.75           N  
ATOM   3868  CZ  ARG B  91     123.316 131.898 210.327  1.00135.75           C  
ATOM   3869  NH1 ARG B  91     122.653 132.830 210.993  1.00135.75           N  
ATOM   3870  NH2 ARG B  91     123.737 132.138 209.095  1.00135.75           N  
ATOM   3871  N   VAL B  92     126.672 127.570 215.332  1.00147.17           N  
ATOM   3872  CA  VAL B  92     126.604 126.713 216.507  1.00147.17           C  
ATOM   3873  C   VAL B  92     126.206 127.582 217.692  1.00147.17           C  
ATOM   3874  O   VAL B  92     126.574 128.757 217.773  1.00147.17           O  
ATOM   3875  CB  VAL B  92     127.963 126.003 216.755  1.00147.17           C  
ATOM   3876  CG1 VAL B  92     127.906 124.984 217.902  1.00147.17           C  
ATOM   3877  CG2 VAL B  92     128.453 125.321 215.500  1.00147.17           C  
ATOM   3878  N   GLN B  93     125.446 126.996 218.616  1.00154.77           N  
ATOM   3879  CA  GLN B  93     125.157 127.606 219.905  1.00154.77           C  
ATOM   3880  C   GLN B  93     126.443 127.637 220.755  1.00154.77           C  
ATOM   3881  O   GLN B  93     127.495 127.125 220.363  1.00154.77           O  
ATOM   3882  CB  GLN B  93     124.007 126.837 220.560  1.00154.77           C  
ATOM   3883  CG  GLN B  93     123.260 127.536 221.677  1.00154.77           C  
ATOM   3884  CD  GLN B  93     122.609 128.803 221.201  1.00154.77           C  
ATOM   3885  OE1 GLN B  93     121.978 128.830 220.144  1.00154.77           O  
ATOM   3886  NE2 GLN B  93     122.780 129.876 221.964  1.00154.77           N  
ATOM   3887  N   GLY B  94     126.365 128.225 221.956  1.00150.51           N  
ATOM   3888  CA  GLY B  94     127.488 128.496 222.847  1.00150.51           C  
ATOM   3889  C   GLY B  94     128.324 127.305 223.293  1.00150.51           C  
ATOM   3890  O   GLY B  94     129.298 127.507 224.025  1.00150.51           O  
ATOM   3891  N   LYS B  95     127.970 126.084 222.901  1.00148.13           N  
ATOM   3892  CA  LYS B  95     128.885 124.961 223.011  1.00148.13           C  
ATOM   3893  C   LYS B  95     130.115 125.210 222.148  1.00148.13           C  
ATOM   3894  O   LYS B  95     130.060 125.911 221.133  1.00148.13           O  
ATOM   3895  CB  LYS B  95     128.194 123.674 222.568  1.00148.13           C  
ATOM   3896  CG  LYS B  95     126.974 123.311 223.383  1.00148.13           C  
ATOM   3897  CD  LYS B  95     127.341 122.871 224.781  1.00148.13           C  
ATOM   3898  CE  LYS B  95     127.962 121.485 224.761  1.00148.13           C  
ATOM   3899  NZ  LYS B  95     128.215 120.960 226.133  1.00148.13           N  
ATOM   3900  N   ASP B  96     131.238 124.632 222.564  1.00149.69           N  
ATOM   3901  CA  ASP B  96     132.479 124.817 221.821  1.00149.69           C  
ATOM   3902  C   ASP B  96     132.483 124.008 220.533  1.00149.69           C  
ATOM   3903  O   ASP B  96     132.838 124.526 219.468  1.00149.69           O  
ATOM   3904  CB  ASP B  96     133.667 124.426 222.691  1.00149.69           C  
ATOM   3905  CG  ASP B  96     134.984 124.693 222.019  1.00149.69           C  
ATOM   3906  OD1 ASP B  96     135.390 125.870 221.964  1.00149.69           O  
ATOM   3907  OD2 ASP B  96     135.607 123.728 221.532  1.00149.69           O  
ATOM   3908  N   GLU B  97     132.087 122.742 220.607  1.00144.59           N  
ATOM   3909  CA  GLU B  97     132.172 121.842 219.469  1.00144.59           C  
ATOM   3910  C   GLU B  97     131.225 120.678 219.699  1.00144.59           C  
ATOM   3911  O   GLU B  97     130.871 120.363 220.838  1.00144.59           O  
ATOM   3912  CB  GLU B  97     133.603 121.344 219.273  1.00144.59           C  
ATOM   3913  CG  GLU B  97     134.127 120.576 220.466  1.00144.59           C  
ATOM   3914  CD  GLU B  97     135.581 120.185 220.322  1.00144.59           C  
ATOM   3915  OE1 GLU B  97     136.189 120.516 219.284  1.00144.59           O  
ATOM   3916  OE2 GLU B  97     136.116 119.543 221.249  1.00144.59           O  
ATOM   3917  N   VAL B  98     130.821 120.041 218.598  1.00146.37           N  
ATOM   3918  CA  VAL B  98     129.924 118.892 218.649  1.00146.37           C  
ATOM   3919  C   VAL B  98     130.057 118.146 217.326  1.00146.37           C  
ATOM   3920  O   VAL B  98     130.514 118.699 216.326  1.00146.37           O  
ATOM   3921  CB  VAL B  98     128.462 119.334 218.929  1.00146.37           C  
ATOM   3922  CG1 VAL B  98     127.811 119.931 217.692  1.00146.37           C  
ATOM   3923  CG2 VAL B  98     127.630 118.212 219.549  1.00146.37           C  
ATOM   3924  N   ILE B  99     129.681 116.878 217.328  1.00149.11           N  
ATOM   3925  CA  ILE B  99     129.764 116.016 216.160  1.00149.11           C  
ATOM   3926  C   ILE B  99     128.376 115.914 215.536  1.00149.11           C  
ATOM   3927  O   ILE B  99     127.355 116.099 216.208  1.00149.11           O  
ATOM   3928  CB  ILE B  99     130.338 114.637 216.568  1.00149.11           C  
ATOM   3929  CG1 ILE B  99     130.776 113.808 215.360  1.00149.11           C  
ATOM   3930  CG2 ILE B  99     129.358 113.853 217.425  1.00149.11           C  
ATOM   3931  CD1 ILE B  99     131.591 112.597 215.734  1.00149.11           C  
ATOM   3932  N   LEU B 100     128.331 115.695 214.221  1.00152.58           N  
ATOM   3933  CA  LEU B 100     127.091 115.418 213.507  1.00152.58           C  
ATOM   3934  C   LEU B 100     127.328 114.249 212.563  1.00152.58           C  
ATOM   3935  O   LEU B 100     128.426 113.686 212.505  1.00152.58           O  
ATOM   3936  CB  LEU B 100     126.588 116.636 212.727  1.00152.58           C  
ATOM   3937  CG  LEU B 100     125.804 117.724 213.458  1.00152.58           C  
ATOM   3938  CD1 LEU B 100     126.694 118.685 214.230  1.00152.58           C  
ATOM   3939  CD2 LEU B 100     124.928 118.469 212.471  1.00152.58           C  
ATOM   3940  N   THR B 101     126.298 113.895 211.796  1.00155.59           N  
ATOM   3941  CA  THR B 101     126.417 112.800 210.843  1.00155.59           C  
ATOM   3942  C   THR B 101     125.425 112.994 209.701  1.00155.59           C  
ATOM   3943  O   THR B 101     124.653 113.955 209.669  1.00155.59           O  
ATOM   3944  CB  THR B 101     126.216 111.449 211.526  1.00155.59           C  
ATOM   3945  OG1 THR B 101     126.575 110.404 210.612  1.00155.59           O  
ATOM   3946  CG2 THR B 101     124.766 111.280 211.972  1.00155.59           C  
ATOM   3947  N   LEU B 102     125.449 112.052 208.758  1.00159.67           N  
ATOM   3948  CA  LEU B 102     124.893 112.299 207.437  1.00159.67           C  
ATOM   3949  C   LEU B 102     124.102 111.138 206.839  1.00159.67           C  
ATOM   3950  O   LEU B 102     123.429 111.355 205.826  1.00159.67           O  
ATOM   3951  CB  LEU B 102     126.052 112.695 206.509  1.00159.67           C  
ATOM   3952  CG  LEU B 102     125.883 113.228 205.093  1.00159.67           C  
ATOM   3953  CD1 LEU B 102     124.946 114.406 205.139  1.00159.67           C  
ATOM   3954  CD2 LEU B 102     127.233 113.628 204.542  1.00159.67           C  
ATOM   3955  N   ASN B 103     124.059 109.975 207.502  1.00161.68           N  
ATOM   3956  CA  ASN B 103     123.748 108.632 207.000  1.00161.68           C  
ATOM   3957  C   ASN B 103     122.601 108.578 205.997  1.00161.68           C  
ATOM   3958  O   ASN B 103     121.490 109.035 206.281  1.00161.68           O  
ATOM   3959  CB  ASN B 103     123.406 107.740 208.194  1.00161.68           C  
ATOM   3960  CG  ASN B 103     124.508 107.704 209.228  1.00161.68           C  
ATOM   3961  OD1 ASN B 103     125.688 107.700 208.896  1.00161.68           O  
ATOM   3962  ND2 ASN B 103     124.124 107.684 210.498  1.00161.68           N  
ATOM   3963  N   LYS B 104     122.881 108.020 204.818  1.00168.39           N  
ATOM   3964  CA  LYS B 104     121.929 107.966 203.715  1.00168.39           C  
ATOM   3965  C   LYS B 104     122.404 106.913 202.719  1.00168.39           C  
ATOM   3966  O   LYS B 104     123.590 106.590 202.666  1.00168.39           O  
ATOM   3967  CB  LYS B 104     121.795 109.339 203.036  1.00168.39           C  
ATOM   3968  CG  LYS B 104     120.666 109.462 202.033  1.00168.39           C  
ATOM   3969  CD  LYS B 104     120.672 110.779 201.340  1.00168.39           C  
ATOM   3970  CE  LYS B 104     119.584 110.812 200.293  1.00168.39           C  
ATOM   3971  NZ  LYS B 104     119.563 112.098 199.556  1.00168.39           N  
ATOM   3972  N   SER B 105     121.465 106.354 201.956  1.00173.85           N  
ATOM   3973  CA  SER B 105     121.782 105.534 200.798  1.00173.85           C  
ATOM   3974  C   SER B 105     121.057 106.077 199.579  1.00173.85           C  
ATOM   3975  O   SER B 105     120.154 106.908 199.697  1.00173.85           O  
ATOM   3976  CB  SER B 105     121.382 104.069 201.000  1.00173.85           C  
ATOM   3977  OG  SER B 105     119.971 103.925 201.023  1.00173.85           O  
ATOM   3978  N   GLY B 106     121.465 105.609 198.407  1.00173.32           N  
ATOM   3979  CA  GLY B 106     120.699 105.806 197.193  1.00173.32           C  
ATOM   3980  C   GLY B 106     121.463 106.592 196.145  1.00173.32           C  
ATOM   3981  O   GLY B 106     122.472 107.239 196.413  1.00173.32           O  
ATOM   3982  N   ILE B 107     120.931 106.523 194.922  1.00169.72           N  
ATOM   3983  CA  ILE B 107     121.495 107.247 193.792  1.00169.72           C  
ATOM   3984  C   ILE B 107     121.250 108.738 193.976  1.00169.72           C  
ATOM   3985  O   ILE B 107     120.162 109.161 194.390  1.00169.72           O  
ATOM   3986  CB  ILE B 107     120.862 106.747 192.482  1.00169.72           C  
ATOM   3987  CG1 ILE B 107     121.034 105.246 192.343  1.00169.72           C  
ATOM   3988  CG2 ILE B 107     121.483 107.411 191.274  1.00169.72           C  
ATOM   3989  CD1 ILE B 107     120.280 104.668 191.187  1.00169.72           C  
ATOM   3990  N   GLY B 108     122.267 109.545 193.695  1.00162.29           N  
ATOM   3991  CA  GLY B 108     122.066 110.964 193.567  1.00162.29           C  
ATOM   3992  C   GLY B 108     123.012 111.794 194.403  1.00162.29           C  
ATOM   3993  O   GLY B 108     123.815 111.276 195.183  1.00162.29           O  
ATOM   3994  N   PRO B 109     122.938 113.114 194.237  1.00156.35           N  
ATOM   3995  CA  PRO B 109     123.750 114.016 195.058  1.00156.35           C  
ATOM   3996  C   PRO B 109     123.214 114.056 196.477  1.00156.35           C  
ATOM   3997  O   PRO B 109     122.161 114.637 196.734  1.00156.35           O  
ATOM   3998  CB  PRO B 109     123.583 115.371 194.363  1.00156.35           C  
ATOM   3999  CG  PRO B 109     123.129 115.046 192.995  1.00156.35           C  
ATOM   4000  CD  PRO B 109     122.268 113.839 193.150  1.00156.35           C  
ATOM   4001  N   VAL B 110     123.926 113.413 197.391  1.00154.26           N  
ATOM   4002  CA  VAL B 110     123.640 113.586 198.807  1.00154.26           C  
ATOM   4003  C   VAL B 110     124.077 114.990 199.186  1.00154.26           C  
ATOM   4004  O   VAL B 110     125.275 115.288 199.225  1.00154.26           O  
ATOM   4005  CB  VAL B 110     124.354 112.530 199.656  1.00154.26           C  
ATOM   4006  CG1 VAL B 110     124.150 112.818 201.126  1.00154.26           C  
ATOM   4007  CG2 VAL B 110     123.821 111.159 199.314  1.00154.26           C  
ATOM   4008  N   THR B 111     123.109 115.859 199.434  1.00149.70           N  
ATOM   4009  CA  THR B 111     123.359 117.271 199.658  1.00149.70           C  
ATOM   4010  C   THR B 111     123.391 117.575 201.148  1.00149.70           C  
ATOM   4011  O   THR B 111     123.278 116.690 202.000  1.00149.70           O  
ATOM   4012  CB  THR B 111     122.293 118.123 198.973  1.00149.70           C  
ATOM   4013  OG1 THR B 111     121.014 117.824 199.542  1.00149.70           O  
ATOM   4014  CG2 THR B 111     122.261 117.832 197.492  1.00149.70           C  
ATOM   4015  N   ALA B 112     123.524 118.862 201.455  1.00147.24           N  
ATOM   4016  CA  ALA B 112     123.531 119.318 202.835  1.00147.24           C  
ATOM   4017  C   ALA B 112     122.147 119.355 203.452  1.00147.24           C  
ATOM   4018  O   ALA B 112     122.035 119.571 204.661  1.00147.24           O  
ATOM   4019  CB  ALA B 112     124.164 120.698 202.926  1.00147.24           C  
ATOM   4020  N   ALA B 113     121.098 119.154 202.657  1.00146.89           N  
ATOM   4021  CA  ALA B 113     119.767 118.960 203.211  1.00146.89           C  
ATOM   4022  C   ALA B 113     119.655 117.658 203.989  1.00146.89           C  
ATOM   4023  O   ALA B 113     118.792 117.543 204.864  1.00146.89           O  
ATOM   4024  CB  ALA B 113     118.728 118.979 202.092  1.00146.89           C  
ATOM   4025  N   ASP B 114     120.508 116.686 203.693  1.00161.03           N  
ATOM   4026  CA  ASP B 114     120.472 115.379 204.324  1.00161.03           C  
ATOM   4027  C   ASP B 114     121.359 115.289 205.554  1.00161.03           C  
ATOM   4028  O   ASP B 114     121.516 114.197 206.107  1.00161.03           O  
ATOM   4029  CB  ASP B 114     120.870 114.322 203.306  1.00161.03           C  
ATOM   4030  CG  ASP B 114     119.877 114.229 202.177  1.00161.03           C  
ATOM   4031  OD1 ASP B 114     118.675 114.445 202.438  1.00161.03           O  
ATOM   4032  OD2 ASP B 114     120.297 113.995 201.025  1.00161.03           O  
ATOM   4033  N   ILE B 115     121.961 116.398 205.975  1.00156.19           N  
ATOM   4034  CA  ILE B 115     122.600 116.454 207.280  1.00156.19           C  
ATOM   4035  C   ILE B 115     121.520 116.359 208.347  1.00156.19           C  
ATOM   4036  O   ILE B 115     120.407 116.873 208.169  1.00156.19           O  
ATOM   4037  CB  ILE B 115     123.408 117.756 207.410  1.00156.19           C  
ATOM   4038  CG1 ILE B 115     124.409 117.866 206.267  1.00156.19           C  
ATOM   4039  CG2 ILE B 115     124.178 117.819 208.714  1.00156.19           C  
ATOM   4040  CD1 ILE B 115     125.121 119.189 206.220  1.00156.19           C  
ATOM   4041  N   THR B 116     121.819 115.656 209.440  1.00158.53           N  
ATOM   4042  CA  THR B 116     120.943 115.707 210.600  1.00158.53           C  
ATOM   4043  C   THR B 116     120.883 117.131 211.147  1.00158.53           C  
ATOM   4044  O   THR B 116     121.852 117.892 211.067  1.00158.53           O  
ATOM   4045  CB  THR B 116     121.405 114.713 211.676  1.00158.53           C  
ATOM   4046  OG1 THR B 116     120.489 114.736 212.777  1.00158.53           O  
ATOM   4047  CG2 THR B 116     122.811 115.014 212.177  1.00158.53           C  
ATOM   4048  N   HIS B 117     119.709 117.507 211.652  1.00172.68           N  
ATOM   4049  CA  HIS B 117     119.460 118.902 211.995  1.00172.68           C  
ATOM   4050  C   HIS B 117     120.223 119.306 213.251  1.00172.68           C  
ATOM   4051  O   HIS B 117     120.886 120.351 213.270  1.00172.68           O  
ATOM   4052  CB  HIS B 117     117.958 119.127 212.166  1.00172.68           C  
ATOM   4053  CG  HIS B 117     117.587 120.542 212.475  1.00172.68           C  
ATOM   4054  ND1 HIS B 117     117.613 121.541 211.528  1.00172.68           N  
ATOM   4055  CD2 HIS B 117     117.175 121.123 213.625  1.00172.68           C  
ATOM   4056  CE1 HIS B 117     117.232 122.678 212.080  1.00172.68           C  
ATOM   4057  NE2 HIS B 117     116.964 122.453 213.354  1.00172.68           N  
ATOM   4058  N   ASP B 118     120.123 118.486 214.307  1.00169.32           N  
ATOM   4059  CA  ASP B 118     120.861 118.634 215.569  1.00169.32           C  
ATOM   4060  C   ASP B 118     120.547 119.969 216.257  1.00169.32           C  
ATOM   4061  O   ASP B 118     121.378 120.556 216.951  1.00169.32           O  
ATOM   4062  CB  ASP B 118     122.368 118.452 215.345  1.00169.32           C  
ATOM   4063  CG  ASP B 118     123.122 118.119 216.618  1.00169.32           C  
ATOM   4064  OD1 ASP B 118     122.477 117.982 217.678  1.00169.32           O  
ATOM   4065  OD2 ASP B 118     124.364 118.015 216.562  1.00169.32           O  
ATOM   4066  N   GLY B 119     119.329 120.453 216.054  1.00168.44           N  
ATOM   4067  CA  GLY B 119     118.873 121.610 216.809  1.00168.44           C  
ATOM   4068  C   GLY B 119     119.470 122.921 216.326  1.00168.44           C  
ATOM   4069  O   GLY B 119     119.087 123.465 215.286  1.00168.44           O  
ATOM   4070  N   ASP B 120     120.416 123.446 217.108  1.00161.72           N  
ATOM   4071  CA  ASP B 120     120.910 124.803 216.892  1.00161.72           C  
ATOM   4072  C   ASP B 120     121.863 124.883 215.708  1.00161.72           C  
ATOM   4073  O   ASP B 120     122.184 125.980 215.235  1.00161.72           O
[truncated: 1,928,210 more chars]
